# Supplementary material for: rac-4-Chloro-2-[({2-[(3-chloro-6-hy­droxy-2,4-dimethyl­benz­yl)(meth­yl)amino]­prop­yl}(meth­yl)amino)­meth­yl]-3,5-dimethyl­phenol
Source: Acta Crystallogr Sect E Struct Rep Online. 2012 Sep 26;68(Pt 10):o2997. doi: 10.1107/S1600536812039694 (PMC3470356; doi:10.1107/S1600536812039694)
Supplement: Supplementary file 1 [file e-68-o2997-sup1.cif]

##############################################################################
#                                                                            #
# This CIF contains the data in a paper accepted for publication in          #
# Acta Crystallographica Section E. It conforms to the requirements of       #
# Notes for Authors for Acta Crystallographica Section E, and has been       #
# peer reviewed under the auspices of the IUCr Commission on Journals.       #
#                                                                            #
# Full details of the Crystallographic Information File format               #
# are given in the paper "The Crystallographic Information File (CIF):       #
# a New Standard Archive File for Crystallography" by S. R. Hall, F. H.      #
# Allen and I. D. Brown [Acta Cryst. (1991), A47, 655-685].                  #
#                                                                            #
# The current version of the core CIF dictionary is obtainable from          #
# ftp://ftp.iucr.org/pub/cif_core.dic.                                       #
#                                                                            #
# Software is freely available for graphical display of the structure(s)     #
# in this CIF. For information consult the CIF software page                 #
# http://www.iucr.org/resources/cif/software.                                #
#                                                                            #
# This file may be used for bona fide research purposes within the           #
# scientific community so long as proper attribution is given to the journal # 
# article from which it was obtained.                                        #
#                                                                            #
##############################################################################
data_I
_audit_creation_method     SHELXL97
_chemical_name_systematic
;\
<i>rac</i>-4-Chloro-2-[({2-[(3-chloro-6-hydroxy-2,4-\
dimethylbenzyl)(methyl)amino]propyl}(methyl)amino)methyl]-3,5-dimethylphenol
;
_chemical_name_common     ?
_chemical_formula_moiety     'C23 H32 Cl2 N2 O2'
_chemical_formula_sum     'C23 H32 Cl2 N2 O2'
_chemical_formula_iupac     'C23 H32 Cl2 N2 O2'
_chemical_formula_weight     439.41
_chemical_melting_point     ?
_symmetry_cell_setting     monoclinic
_symmetry_space_group_name_H-M     'P 21/n'
_symmetry_space_group_name_Hall     '-P 2yn'
loop_
    _symmetry_equiv_pos_as_xyz
    'x, y, z'
    '-x+1/2, y+1/2, -z+1/2'
    '-x, -y, -z'
    'x-1/2, -y-1/2, z-1/2'
_cell_length_a     9.5011(8)
_cell_length_b     11.9060(13)
_cell_length_c     9.9824(9)
_cell_angle_alpha     90.00
_cell_angle_beta     90.348(7)
_cell_angle_gamma     90.00
_cell_volume     1129.19(19)
_cell_formula_units_Z     2
_cell_measurement_reflns_used     11821
_cell_measurement_theta_min     2.41
_cell_measurement_theta_max     28.06
_cell_measurement_temperature     173(2)
_exptl_crystal_description     plate
_exptl_crystal_colour     colourless
_exptl_crystal_size_max     0.25
_exptl_crystal_size_mid     0.22
_exptl_crystal_size_min     0.08
_exptl_crystal_density_diffrn     1.292
_exptl_crystal_density_meas     ?
_exptl_crystal_density_method     'not measured'
_exptl_crystal_F_000     468
_exptl_absorpt_coefficient_mu     0.309
_exptl_absorpt_correction_type     multi-scan
_exptl_absorpt_process_details     '(X-AREA; Stoe & Cie, 2001)'
_exptl_absorpt_correction_T_min     0.9267
_exptl_absorpt_correction_T_max     0.9757
_exptl_special_details
;
1H NMR (400.1 MHz, CDCl~3~): \d 1.07 (d, ^3^J = 6.6 Hz, 3H), 2.18 (s, 3H),2.25
(s, 3H), 2.30 (s, 6H), 2.31 (s, 6H), 2.35 (dd, ^2^Jgem = 12.6, ^3^J = 6.9 Hz,
1H), 2.62 (dd, ^2^Jgem = 12.6, ^3^J = 6.7 Hz, 1H), 3.03--3.11 (m, 1H), 3.69
(d, ^2^Jgem = 14.0, 1H), 3.74 (d, ^2^Jgem = 14.0, 1H), 3.81 (s, 2H), 6.62 (s,
2H) ^13^C NMR (100.6 MHz, CDCl~3~): \d 11.17, 16.74, 16.82, 21.22, 21.24,
35.19, 41.9, 53.68, 54.20, 58.57, 60.32, 116.57, 116.58, 118.48, 118.94,
125.26, 125.39, 133.96, 134.04, 136.62, 136.73, 156.76, 156.78. F T---IR (KBr)
(\n, cm^-1^): 3406 (O---H, broad, m), 2960 (CH~3~ <i>asym, st</i>), 2922
(CH~2~ <i>asym</i>, st), 2855 (CH~3~ <i>sym, </i>st), 2802 (CH~2~ <i>sym</i>,
st), 1613 (--C=C, st), 1320 (C---N, st), 668 (C---Cl, st).
;
_diffrn_ambient_temperature     173(2)
_diffrn_radiation_type     MoK\a
_diffrn_radiation_wavelength     0.71073
_diffrn_radiation_source     'Genix 3D I\mS microfocus X-ray source'
_diffrn_radiation_monochromator     'Genix 3D multilayer optics'
_diffrn_measurement_device_type     'Stoe IPDS II two-circle'
_diffrn_measurement_method     \w
_diffrn_detector_area_resol_mean     ?
_diffrn_reflns_number     11151
_diffrn_reflns_av_R_equivalents     0.0743
_diffrn_reflns_av_sigmaI/netI     0.0384
_diffrn_reflns_theta_min     3.42
_diffrn_reflns_theta_max     25.34
_diffrn_reflns_theta_full     25.00
_diffrn_measured_fraction_theta_max     0.994
_diffrn_measured_fraction_theta_full     0.994
_diffrn_reflns_limit_h_min     -11
_diffrn_reflns_limit_h_max     11
_diffrn_reflns_limit_k_min     -14
_diffrn_reflns_limit_k_max     14
_diffrn_reflns_limit_l_min     -11
_diffrn_reflns_limit_l_max     11
_diffrn_standards_number     0
_diffrn_standards_interval_count     .
_diffrn_standards_interval_time     .
_diffrn_standards_decay_%     ?
_refine_special_details
;
Refinement of <i>F</i>^2^ against ALL reflections. The weighted <i>R</i>-factor
<i>wR</i> and goodness of fit <i>S</i> are based on <i>F</i>^2^, conventional
<i>R</i>-factors <i>R</i> are based on <i>F</i>, with <i>F</i> set to zero for
negative <i>F</i>^2^. The threshold expression of <i>F</i>^2^ >
\s(<i>F</i>^2^) is used only for calculating <i>R</i>-factors(gt) <i>etc</i>.
and is not relevant to the choice of reflections for refinement.
<i>R</i>-factors based on <i>F</i>^2^ are statistically about twice as large
as those based on <i>F</i>, and <i>R</i>-factors based on ALL data will be
even larger.
;
_reflns_number_total     2055
_reflns_number_gt     1758
_reflns_threshold_expression     I>2\s(I)
_refine_ls_structure_factor_coef     Fsqd
_refine_ls_matrix_type     full
_refine_ls_R_factor_all     0.0745
_refine_ls_R_factor_gt     0.0635
_refine_ls_wR_factor_gt     0.1532
_refine_ls_wR_factor_ref     0.1587
_refine_ls_goodness_of_fit_ref     1.143
_refine_ls_restrained_S_all     1.143
_refine_ls_number_reflns     2055
_refine_ls_number_parameters     144
_refine_ls_number_restraints     0
_refine_ls_hydrogen_treatment     mixed
_refine_ls_weighting_scheme     calc
_refine_ls_weighting_details
       'calc w = 1/[\s^2^(Fo^2^)+(0.0629P)^2^+0.9520P] where P=(Fo^2^+2Fc^2^)/3'
_atom_sites_solution_hydrogens     geom
_atom_sites_solution_primary     direct
_atom_sites_solution_secondary     difmap
_refine_ls_shift/su_max     0.000
_refine_ls_shift/su_mean     0.000
_refine_diff_density_max     0.588
_refine_diff_density_min     -0.347
_refine_ls_extinction_method     none
_refine_ls_extinction_coef     ?
loop_
    _atom_type_symbol
    _atom_type_description
    _atom_type_scat_dispersion_real
    _atom_type_scat_dispersion_imag
    _atom_type_scat_source
    'C' 'C' 0.0033 0.0016
                         'International Tables Vol C Tables 4.2.6.8 and 6.1.1.4'
    'H' 'H' 0.0000 0.0000
                         'International Tables Vol C Tables 4.2.6.8 and 6.1.1.4'
    'Cl' 'Cl' 0.1484 0.1585
                         'International Tables Vol C Tables 4.2.6.8 and 6.1.1.4'
    'N' 'N' 0.0061 0.0033
                         'International Tables Vol C Tables 4.2.6.8 and 6.1.1.4'
    'O' 'O' 0.0106 0.0060
                         'International Tables Vol C Tables 4.2.6.8 and 6.1.1.4'
_computing_data_collection     'X-AREA (Stoe & Cie, 2001)'
_computing_cell_refinement     'X-AREA (Stoe & Cie, 2001)'
_computing_data_reduction     'X-AREA (Stoe & Cie, 2001)'
_computing_structure_solution     'SHELXS97 (Sheldrick, 2008)'
_computing_structure_refinement     'SHELXL97 (Sheldrick, 2008)'
_computing_molecular_graphics     'XP in SHELXTL-Plus (Sheldrick, 2008)'
_computing_publication_material     'SHELXL97 (Sheldrick, 2008)'
loop_
    _atom_site_type_symbol
    _atom_site_label
    _atom_site_fract_x
    _atom_site_fract_y
    _atom_site_fract_z
    _atom_site_U_iso_or_equiv
    _atom_site_adp_type
    _atom_site_calc_flag
    _atom_site_refinement_flags
    _atom_site_occupancy
    _atom_site_symmetry_multiplicity
    _atom_site_disorder_assembly
    _atom_site_disorder_group
    Cl Cl1 0.74219(10) 0.71021(8) 0.25120(9) 0.0590(3) Uani d . 1 1 . .
    N N1 0.5987(3) 0.54354(18) 0.8459(2) 0.0383(6) Uani d . 1 1 B .
    O O1 0.7205(2) 0.39166(17) 0.6972(3) 0.0485(6) Uani d . 1 1 . .
    H H1 0.687(5) 0.421(4) 0.764(5) 0.071(13) Uiso d . 1 1 . .
    C C1 0.5450(3) 0.5882(3) 0.7189(3) 0.0410(7) Uani d . 1 1 . .
    H H1A 0.5303 0.6702 0.7282 0.049 Uiso calc R 1 1 . .
    H H1B 0.4525 0.5535 0.6992 0.049 Uiso calc R 1 1 . .
    C C2 0.7218(4) 0.6084(3) 0.8905(3) 0.0479(8) Uani d . 1 1 . .
    H H2A 0.7945 0.6057 0.8214 0.072 Uiso calc R 1 1 . .
    H H2B 0.7588 0.5762 0.9739 0.072 Uiso calc R 1 1 . .
    H H2C 0.6940 0.6866 0.9059 0.072 Uiso calc R 1 1 . .
    C C3 0.4831(3) 0.5398(2) 0.9448(3) 0.0464(8) Uani d . 1 1 . .
    H H3 0.3984 0.5110 0.8981 0.056 Uiso d R 1 1 B .
    H H3' 0.4654 0.6157 0.9814 0.056 Uiso d PR 0.50 1 A 1
    C C4 0.4443(7) 0.6608(5) 1.0048(6) 0.0403(13) Uani d P 0.50 1 B 2
    H H4A 0.5114 0.6802 1.0760 0.060 Uiso calc PR 0.50 1 B 2
    H H4B 0.3489 0.6588 1.0416 0.060 Uiso calc PR 0.50 1 B 2
    H H4C 0.4489 0.7172 0.9335 0.060 Uiso calc PR 0.50 1 B 2
    C C11 0.6426(3) 0.5669(2) 0.6023(3) 0.0346(6) Uani d . 1 1 . .
    C C12 0.6469(3) 0.6424(2) 0.4950(3) 0.0370(6) Uani d . 1 1 . .
    C C13 0.7364(3) 0.6175(2) 0.3882(3) 0.0386(7) Uani d . 1 1 . .
    C C14 0.8205(3) 0.5226(2) 0.3842(3) 0.0372(7) Uani d . 1 1 . .
    C C15 0.8119(3) 0.4494(2) 0.4901(3) 0.0411(7) Uani d . 1 1 . .
    H H15 0.8676 0.3832 0.4896 0.049 Uiso calc R 1 1 . .
    C C16 0.7241(3) 0.4695(2) 0.5979(3) 0.0371(6) Uani d . 1 1 . .
    C C17 0.5559(4) 0.7462(3) 0.4936(4) 0.0539(9) Uani d . 1 1 . .
    H H17A 0.6010 0.8052 0.5473 0.081 Uiso calc R 1 1 . .
    H H17B 0.4636 0.7284 0.5314 0.081 Uiso calc R 1 1 . .
    H H17C 0.5440 0.7725 0.4012 0.081 Uiso calc R 1 1 . .
    C C18 0.9182(3) 0.4993(3) 0.2693(3) 0.0506(8) Uani d . 1 1 . .
    H H18A 0.9715 0.4305 0.2874 0.076 Uiso calc R 1 1 . .
    H H18B 0.9836 0.5624 0.2590 0.076 Uiso calc R 1 1 . .
    H H18C 0.8632 0.4900 0.1867 0.076 Uiso calc R 1 1 . .
loop_
    _atom_site_aniso_label
    _atom_site_aniso_U_11
    _atom_site_aniso_U_22
    _atom_site_aniso_U_33
    _atom_site_aniso_U_12
    _atom_site_aniso_U_13
    _atom_site_aniso_U_23
    Cl1 0.0693(6) 0.0651(6) 0.0429(5) 0.0039(4) 0.0184(4) 0.0072(4)
    N1 0.0397(13) 0.0333(12) 0.0421(14) -0.0020(9) 0.0198(11) 0.0028(10)
    O1 0.0586(14) 0.0358(11) 0.0515(14) 0.0070(9) 0.0185(11) 0.0011(10)
    C1 0.0323(15) 0.0451(16) 0.0457(18) 0.0006(12) 0.0128(12) 0.0010(13)
    C2 0.0512(19) 0.0565(18) 0.0361(17) -0.0031(15) 0.0128(14) -0.0041(14)
    C3 0.0454(18) 0.0442(16) 0.0499(19) 0.0062(13) 0.0217(14) 0.0130(14)
    C4 0.049(3) 0.040(3) 0.032(3) 0.007(2) 0.015(3) 0.008(2)
    C11 0.0263(13) 0.0379(14) 0.0396(16) -0.0048(10) 0.0067(11) -0.0064(11)
    C12 0.0332(14) 0.0396(15) 0.0383(16) -0.0025(11) 0.0055(12) -0.0041(12)
    C13 0.0372(15) 0.0436(15) 0.0350(16) -0.0044(12) 0.0060(12) -0.0047(12)
    C14 0.0300(14) 0.0469(16) 0.0348(15) -0.0060(12) 0.0059(11) -0.0117(12)
    C15 0.0362(15) 0.0422(15) 0.0448(17) 0.0034(12) 0.0040(13) -0.0134(13)
    C16 0.0359(15) 0.0342(14) 0.0413(16) -0.0045(11) 0.0069(12) -0.0036(12)
    C17 0.061(2) 0.0508(18) 0.050(2) 0.0165(15) 0.0152(16) 0.0071(15)
    C18 0.0440(17) 0.067(2) 0.0415(18) 0.0017(15) 0.0125(14) -0.0143(15)
_geom_special_details
;
All e.s.d.'s (except the e.s.d. in the dihedral angle between two l.s. planes)
are estimated using the full covariance matrix. The cell e.s.d.'s are taken
into account individually in the estimation of e.s.d.'s in distances, angles
and torsion angles; correlations between e.s.d.'s in cell parameters are only
used when they are defined by crystal symmetry. An approximate (isotropic)
treatment of cell e.s.d.'s is used for estimating e.s.d.'s involving l.s.
planes.
;
loop_
    _geom_bond_atom_site_label_1
    _geom_bond_atom_site_label_2
    _geom_bond_site_symmetry_2
    _geom_bond_distance
    _geom_bond_publ_flag
    Cl1 C13 . 1.758(3) ?
    N1 C1 . 1.464(4) ?
    N1 C2 . 1.468(4) ?
    N1 C3 . 1.483(4) ?
    O1 C16 . 1.358(4) ?
    O1 H1 . 0.82(5) ?
    C1 C11 . 1.514(4) ?
    C1 H1A . 0.9900 ?
    C1 H1B . 0.9900 ?
    C2 H2A . 0.9800 ?
    C2 H2B . 0.9800 ?
    C2 H2C . 0.9800 ?
    C3 C3 3_667 1.486(6) ?
    C3 C4 . 1.604(6) ?
    C3 H3 . 0.9886 ?
    C3 H3' . 0.9905 ?
    C4 H3' . 0.6186 ?
    C4 H4A . 0.9800 ?
    C4 H4B . 0.9800 ?
    C4 H4C . 0.9800 ?
    C11 C16 . 1.396(4) ?
    C11 C12 . 1.399(4) ?
    C12 C13 . 1.400(4) ?
    C12 C17 . 1.508(4) ?
    C13 C14 . 1.385(4) ?
    C14 C15 . 1.373(4) ?
    C14 C18 . 1.506(4) ?
    C15 C16 . 1.386(4) ?
    C15 H15 . 0.9500 ?
    C17 H17A . 0.9800 ?
    C17 H17B . 0.9800 ?
    C17 H17C . 0.9800 ?
    C18 H18A . 0.9800 ?
    C18 H18B . 0.9800 ?
    C18 H18C . 0.9800 ?
loop_
    _geom_angle_atom_site_label_1
    _geom_angle_atom_site_label_2
    _geom_angle_atom_site_label_3
    _geom_angle_site_symmetry_1
    _geom_angle_site_symmetry_3
    _geom_angle
    _geom_angle_publ_flag
    C1 N1 C2 . . 110.1(2) ?
    C1 N1 C3 . . 109.4(2) ?
    C2 N1 C3 . . 113.9(2) ?
    C16 O1 H1 . . 108(3) ?
    N1 C1 C11 . . 113.1(2) ?
    N1 C1 H1A . . 108.9 ?
    C11 C1 H1A . . 108.9 ?
    N1 C1 H1B . . 108.9 ?
    C11 C1 H1B . . 108.9 ?
    H1A C1 H1B . . 107.8 ?
    N1 C2 H2A . . 109.5 ?
    N1 C2 H2B . . 109.5 ?
    H2A C2 H2B . . 109.5 ?
    N1 C2 H2C . . 109.5 ?
    H2A C2 H2C . . 109.5 ?
    H2B C2 H2C . . 109.5 ?
    N1 C3 C3 . 3_667 110.8(3) ?
    N1 C3 C4 . . 113.2(3) ?
    C3 C3 C4 3_667 . 110.2(4) ?
    N1 C3 H3 . . 107.5 ?
    C3 C3 H3 3_667 . 107.5 ?
    C4 C3 H3 . . 107.4 ?
    N1 C3 H3' . . 110.3 ?
    C3 C3 H3' 3_667 . 110.1 ?
    H3 C3 H3' . . 110.5 ?
    C3 C4 H4A . . 109.5 ?
    C3 C4 H4B . . 109.5 ?
    H4A C4 H4B . . 109.5 ?
    C3 C4 H4C . . 109.5 ?
    H4A C4 H4C . . 109.5 ?
    H4B C4 H4C . . 109.5 ?
    C16 C11 C12 . . 119.5(3) ?
    C16 C11 C1 . . 120.4(3) ?
    C12 C11 C1 . . 120.1(2) ?
    C11 C12 C13 . . 117.9(3) ?
    C11 C12 C17 . . 121.0(3) ?
    C13 C12 C17 . . 121.1(3) ?
    C14 C13 C12 . . 123.3(3) ?
    C14 C13 Cl1 . . 117.9(2) ?
    C12 C13 Cl1 . . 118.8(2) ?
    C15 C14 C13 . . 117.3(3) ?
    C15 C14 C18 . . 120.7(3) ?
    C13 C14 C18 . . 122.1(3) ?
    C14 C15 C16 . . 121.9(3) ?
    C14 C15 H15 . . 119.1 ?
    C16 C15 H15 . . 119.1 ?
    O1 C16 C15 . . 117.9(3) ?
    O1 C16 C11 . . 121.9(3) ?
    C15 C16 C11 . . 120.3(3) ?
    C12 C17 H17A . . 109.5 ?
    C12 C17 H17B . . 109.5 ?
    H17A C17 H17B . . 109.5 ?
    C12 C17 H17C . . 109.5 ?
    H17A C17 H17C . . 109.5 ?
    H17B C17 H17C . . 109.5 ?
    C14 C18 H18A . . 109.5 ?
    C14 C18 H18B . . 109.5 ?
    H18A C18 H18B . . 109.5 ?
    C14 C18 H18C . . 109.5 ?
    H18A C18 H18C . . 109.5 ?
    H18B C18 H18C . . 109.5 ?
loop_
    _geom_torsion_atom_site_label_1
    _geom_torsion_atom_site_label_2
    _geom_torsion_atom_site_label_3
    _geom_torsion_atom_site_label_4
    _geom_torsion_site_symmetry_1
    _geom_torsion_site_symmetry_2
    _geom_torsion_site_symmetry_3
    _geom_torsion_site_symmetry_4
    _geom_torsion
    _geom_torsion_publ_flag
    C2 N1 C1 C11 . . . . 69.4(3) ?
    C3 N1 C1 C11 . . . . -164.7(2) ?
    C1 N1 C3 C3 . . . 3_667 159.9(3) ?
    C2 N1 C3 C3 . . . 3_667 -76.3(4) ?
    C1 N1 C3 C4 . . . . -75.7(4) ?
    C2 N1 C3 C4 . . . . 48.0(4) ?
    N1 C1 C11 C16 . . . . 33.1(4) ?
    N1 C1 C11 C12 . . . . -149.8(3) ?
    N1 C3 C3 N1 . . 3_667 3_667 -180.0(2) ?
    C16 C11 C12 C13 . . . . -1.4(4) ?
    C1 C11 C12 C13 . . . . -178.5(3) ?
    C16 C11 C12 C17 . . . . 177.5(3) ?
    C1 C11 C12 C17 . . . . 0.4(4) ?
    C11 C12 C13 C14 . . . . -0.2(4) ?
    C17 C12 C13 C14 . . . . -179.1(3) ?
    C11 C12 C13 Cl1 . . . . 179.3(2) ?
    C17 C12 C13 Cl1 . . . . 0.3(4) ?
    C12 C13 C14 C15 . . . . 1.2(4) ?
    Cl1 C13 C14 C15 . . . . -178.2(2) ?
    C12 C13 C14 C18 . . . . -178.6(3) ?
    Cl1 C13 C14 C18 . . . . 2.0(4) ?
    C13 C14 C15 C16 . . . . -0.7(4) ?
    C18 C14 C15 C16 . . . . 179.1(3) ?
    C14 C15 C16 O1 . . . . 178.9(3) ?
    C14 C15 C16 C11 . . . . -0.9(4) ?
    C12 C11 C16 O1 . . . . -177.8(3) ?
    C1 C11 C16 O1 . . . . -0.7(4) ?
    C12 C11 C16 C15 . . . . 2.0(4) ?
    C1 C11 C16 C15 . . . . 179.1(3) ?
loop_
    _geom_hbond_atom_site_label_D
    _geom_hbond_atom_site_label_H
    _geom_hbond_atom_site_label_A
    _geom_hbond_site_symmetry_A
    _geom_hbond_distance_DH
    _geom_hbond_distance_HA
    _geom_hbond_distance_DA
    _geom_hbond_angle_DHA
    O1 H1 N1 . 0.82(5) 1.87(5) 2.614(3) 150(4)
    C1 H1B Cg1 3_666 0.99 2.83 3.709(3) 148
data_global
_journal_date_recd_electronic     2012-09-07
_journal_date_accepted     2012-09-18
_journal_name_full     'Acta Crystallographica, Section E'
_journal_year     2012
_journal_volume     68
_journal_issue     10
_journal_page_first     o2997
_journal_page_last     o2997
_journal_paper_category     QO
_journal_paper_doi     10.1107/S1600536812039694
_journal_coeditor_code     GO2069
_publ_contact_author_name     'Augusto Rivera'
_publ_contact_author_address
;
Departamento de Qu\'imica
Facultad de Ciencias
Universidad Nacional de Colombia
Sede Bogot\'a
Cra 30 No. 45-03
Bogot\'a
C\'odigo Postal 111321
Colombia
;
_publ_contact_author_email     ariverau@unal.edu.co
_publ_contact_author_fax     '571-3165220'
_publ_contact_author_phone     '571-3165000'
_publ_section_title
;\
<i>rac</i>-4-Chloro-2-[({2-[(3-chloro-6-hydroxy-2,4-dimethylbenzyl)(methyl)\
amino]propyl}(methyl)amino)methyl]-3,5-dimethylphenol
;
loop_
    _publ_author_name
    _publ_author_address
    'Rivera, Augusto'
;
Departamento de Qu\'imica
Facultad de Ciencias
Universidad Nacional de Colombia
Sede Bogot\'a
Cra 30 No. 45-03
Bogot\'a
C\'odigo Postal 111321
Colombia
;
    'Pacheco, Dency Jos\'e'
;
Departamento de Qu\'imica
Facultad de Ciencias
Universidad Nacional de Colombia
Sede Bogot\'a
Cra 30 No. 45-03
Bogot\'a
C\'odigo Postal 111321
Colombia
;
    'R\'ios-Motta, Jaime'
;
Departamento de Qu\'imica
Facultad de Ciencias
Universidad Nacional de Colombia
Sede Bogot\'a
Cra 30 No. 45-03/newcifs
Bogot\'a
C\'odigo Postal 111321
Colombia
;
    'Maldonado, Mauricio'
;
Departamento de Qu\'imica
Facultad de Ciencias
Universidad Nacional de Colombia
Sede Bogot\'a
Cra 30 No. 45-03
Bogot\'a
C\'odigo Postal 111321
Colombia
;
    'Bolte, Michael'
;
Institut f\"ur Anorganische Chemie
J. W. Goethe-Universit\"at Frankfurt
Max-von-Laue-Strasse 7
60438 Frankfurt/Main
Germany
;
