# Supplementary material for: rac-4-Chloro-2-[({2-[(3-chloro-6-hy­droxy-2,4-dimethyl­benz­yl)(meth­yl)amino]­prop­yl}(meth­yl)amino)­meth­yl]-3,5-dimethyl­phenol
Source: Acta Crystallogr Sect E Struct Rep Online. 2012 Sep 26;68(Pt 10):o2997. doi: 10.1107/S1600536812039694 (PMC3470356; doi:10.1107/S1600536812039694)
Supplement: Supplementary file 2 [file e-68-o2997-Isup2.hkl]

# 
# h,k,l, Fc-squared, Fo-squared, sigma(Fo-squared) and status flag 
# 
data_I
_shelx_title ' ri1 in P21/n' 
_shelx_refln_list_code          4 
_shelx_F_calc_maximum      132.15 
_exptl_crystal_F_000       468.00 
_reflns_d_resolution_high  0.8302 
 
loop_ 
 _symmetry_equiv_pos_as_xyz 
 'x, y, z' 
 '-x+1/2, y+1/2, -z+1/2' 
 '-x, -y, -z' 
 'x-1/2, -y-1/2, z-1/2' 
 
_cell_length_a     9.5011 
_cell_length_b    11.9060 
_cell_length_c     9.9824 
_cell_angle_alpha  90.000 
_cell_angle_beta   90.348 
_cell_angle_gamma  90.000 
 
_shelx_F_squared_multiplier     1.000 
 
loop_ 
 _refln_index_h 
 _refln_index_k 
 _refln_index_l 
 _refln_F_squared_calc 
 _refln_F_squared_meas 
 _refln_F_squared_sigma 
 _refln_observed_status 
   2   0   0     7649.83     8466.39     39.62 o 
   4   0   0     3622.20     3233.46    384.56 o 
   6   0   0      895.64      967.95    105.49 o 
   8   0   0       52.49       52.24      5.08 o 
  10   0   0      101.39      113.66      7.78 o 
   2   1   0     2345.12     2426.34     77.98 o 
   3   1   0        0.01        6.42      4.05 o 
   4   1   0        0.01        1.25      3.90 o 
   5   1   0      107.26       93.23      4.52 o 
   6   1   0       11.15       11.72      4.07 o 
   7   1   0       15.37       25.62      6.13 o 
   8   1   0        0.03        2.63      4.17 o 
   9   1   0      213.29      190.53     19.95 o 
  10   1   0       19.70       22.40      4.80 o 
  11   1   0      278.05      256.33     13.32 o 
   0   2   0     5082.72     5313.58    127.63 o 
   1   2   0     3643.66     3563.80    112.37 o 
   2   2   0      199.01      186.02      7.58 o 
   3   2   0       68.64       73.56      3.45 o 
   4   2   0      922.90      978.93     25.96 o 
   5   2   0       27.98       23.22      2.89 o 
   6   2   0      338.05      333.96     11.88 o 
   7   2   0      136.53      142.59      5.94 o 
   8   2   0       99.81      123.18      6.67 o 
   9   2   0      176.02      163.10     11.39 o 
  10   2   0      122.58      112.59      4.48 o 
  11   2   0       35.32       41.67      3.50 o 
   1   3   0      637.46      632.76     15.98 o 
   2   3   0      560.38      670.16     20.99 o 
   3   3   0      982.58     1008.23     33.58 o 
   4   3   0        4.94       12.29      2.77 o 
   5   3   0      326.85      348.33      6.66 o 
   6   3   0      300.05      290.45      7.83 o 
   7   3   0      112.63      107.19      3.33 o 
   8   3   0       38.84       41.04      3.08 o 
   9   3   0       35.47       30.30      3.49 o 
  10   3   0        0.22        5.68      3.20 o 
  11   3   0        0.52        0.07      3.34 o 
   0   4   0      420.26      397.98     22.25 o 
   1   4   0     1194.67     1107.24     47.60 o 
   2   4   0      532.37      677.17     21.36 o 
   3   4   0     3455.04     3840.02    102.53 o 
   4   4   0        9.01       35.91      3.62 o 
   5   4   0      416.80      366.89     10.49 o 
   6   4   0       55.67       54.65      2.51 o 
   7   4   0       35.29       35.85      2.80 o 
   8   4   0       20.35       16.70      2.99 o 
   9   4   0       18.66       27.29      2.93 o 
  10   4   0       28.96       20.23      2.92 o 
   1   5   0      341.45      359.51     10.65 o 
   2   5   0      369.36      419.74     13.08 o 
   3   5   0      315.58      327.74     12.70 o 
   4   5   0      269.89      361.24     13.15 o 
   5   5   0        7.56       12.67      2.37 o 
   6   5   0        2.32        4.98      2.18 o 
   7   5   0       24.29       24.79      2.31 o 
   8   5   0        4.51       11.71      2.73 o 
   9   5   0       15.95       13.47      2.59 o 
  10   5   0       22.24       28.20      2.98 o 
   0   6   0      461.59      378.46     20.71 o 
   1   6   0      399.95      351.33     13.39 o 
   2   6   0       39.59       21.09      2.08 o 
   3   6   0       64.68       35.69      2.39 o 
   4   6   0      253.15      251.21      5.26 o 
   5   6   0       47.26       52.01      2.31 o 
   6   6   0       20.72       26.31      2.30 o 
   7   6   0      167.23      165.73      4.34 o 
   8   6   0        6.49       12.58      2.35 o 
   9   6   0        0.02        5.93      2.76 o 
  10   6   0       19.57       27.40      2.67 o 
   1   7   0      160.05      174.81      7.69 o 
   2   7   0        0.00       -0.23      2.10 o 
   3   7   0        6.45        7.91      1.97 o 
   4   7   0       62.37       48.09      2.08 o 
   5   7   0       15.81       24.54      2.20 o 
   6   7   0      173.13      174.20      6.04 o 
   7   7   0        2.16        8.04      2.15 o 
   8   7   0       29.46       32.05      2.48 o 
   9   7   0        0.09        3.46      2.57 o 
   0   8   0        6.40       19.88      6.46 o 
   1   8   0      343.17      318.62     10.25 o 
   2   8   0       20.77       21.53      1.98 o 
   3   8   0      347.68      355.87      6.55 o 
   4   8   0        3.23        7.97      3.56 o 
   5   8   0      665.99      645.51     17.74 o 
   6   8   0       28.21       27.75      2.29 o 
   7   8   0        5.00        8.98      2.16 o 
   8   8   0       15.21        9.05      2.41 o 
   9   8   0       73.75       76.30      8.66 o 
   1   9   0      106.64      117.70      2.53 o 
   2   9   0        0.27        0.58      2.05 o 
   3   9   0       36.36       42.72      2.21 o 
   4   9   0       21.55       23.19      2.14 o 
   5   9   0      282.76      290.14      6.28 o 
   6   9   0       96.38       88.56      2.49 o 
   7   9   0      101.27       88.98      2.92 o 
   8   9   0        0.56        7.09      2.28 o 
   0  10   0        8.08       11.56      2.91 o 
   1  10   0       59.36       57.08      2.05 o 
   2  10   0      354.35      372.70     10.27 o 
   3  10   0       56.38       57.63      2.43 o 
   4  10   0      283.12      260.32      7.49 o 
   5  10   0        8.34       11.31      2.05 o 
   6  10   0      138.63      129.99      4.45 o 
   7  10   0       11.84       16.15      2.24 o 
   8  10   0        9.82       11.86      2.36 o 
   1  11   0       52.45       57.03      2.87 o 
   2  11   0       82.25       90.89      2.84 o 
   3  11   0        0.40        4.60      1.97 o 
   4  11   0       19.79       17.65      1.99 o 
   5  11   0       24.37       25.35      2.19 o 
   6  11   0        2.12        6.75      1.99 o 
   7  11   0        7.93       12.22      2.31 o 
   0  12   0      239.58      256.92      3.62 o 
   1  12   0       23.64       22.42      2.03 o 
   2  12   0      293.30      281.94      9.96 o 
   3  12   0        0.03        6.98      2.00 o 
   4  12   0       90.69       87.69      2.32 o 
   5  12   0        2.40        3.77      1.87 o 
   6  12   0       10.03       14.90      2.12 o 
   1  13   0        2.74        5.70      2.01 o 
   2  13   0       56.31       64.04      2.17 o 
   3  13   0        0.01        1.15      1.99 o 
   4  13   0       90.42       72.73      2.24 o 
   0  14   0       20.88       19.33      2.65 o 
   1  14   0        5.83       11.32      1.94 o 
   2  14   0        0.01        2.78      2.83 o 
 -11   0   1       45.66       54.62      6.76 o 
  -9   0   1       18.66       18.48      6.56 o 
  -7   0   1      221.14      229.27     23.40 o 
  -5   0   1      860.21      686.70     18.59 o 
  -3   0   1      416.79      427.64     18.55 o 
   3   0   1     1263.27     1263.47     51.91 o 
   5   0   1       64.84       53.96      5.14 o 
   7   0   1       46.18       47.41      4.99 o 
   9   0   1       11.92       29.81      6.76 o 
  11   0   1      408.58      318.88      8.15 o 
 -11   1   1       49.64       50.00      3.97 o 
 -10   1   1       44.56       49.80      4.24 o 
  -9   1   1      228.20      240.14      7.37 o 
  -8   1   1      124.08      132.82      4.70 o 
  -7   1   1       21.67       26.91      3.88 o 
  -6   1   1      412.53      432.58     10.86 o 
  -5   1   1      300.30      285.21      7.54 o 
  -4   1   1       56.09       52.12      3.78 o 
  -3   1   1      299.48      291.30      9.52 o 
  -2   1   1       71.95       90.63      5.51 o 
   1   1   1      805.20      801.38     53.02 o 
   2   1   1    17464.69    15372.28     68.87 o 
   3   1   1     2300.13     2091.15     81.17 o 
   4   1   1       48.00       59.28      4.15 o 
   5   1   1      112.78      127.58      5.39 o 
   6   1   1        0.58       12.53      3.71 o 
   7   1   1      184.40      195.65      5.23 o 
   8   1   1        3.43       10.19      3.58 o 
   9   1   1        0.07        3.63      3.85 o 
  10   1   1       16.81       11.93      3.52 o 
  11   1   1        4.31        9.20      3.90 o 
 -11   2   1       94.46       97.44      6.03 o 
 -10   2   1        0.02        2.46      3.79 o 
  -9   2   1      257.03      263.52      8.74 o 
  -8   2   1      461.59      468.42      7.74 o 
  -7   2   1      361.01      329.92      5.01 o 
  -6   2   1      359.63      366.76     14.20 o 
  -5   2   1      509.64      461.81     16.28 o 
  -4   2   1     1082.83     1012.05     22.36 o 
  -3   2   1     2467.61     2430.06     59.55 o 
  -2   2   1     1772.98     1750.14     25.73 o 
  -1   2   1      102.47       90.62      3.37 o 
   0   2   1      270.68      361.38      9.45 o 
   1   2   1    11785.57    10264.67    703.12 o 
   2   2   1     9292.00     8988.09    246.74 o 
   3   2   1     1646.53     1515.48     77.68 o 
   4   2   1      945.03     1066.15     12.61 o 
   5   2   1      841.45      724.41     17.87 o 
   6   2   1       59.24       40.47      3.45 o 
   7   2   1      389.76      406.63     16.69 o 
   8   2   1       35.30       31.26      2.90 o 
   9   2   1       48.90       34.20      3.63 o 
  10   2   1        1.40        8.06      2.94 o 
  11   2   1       35.47       27.91      3.78 o 
 -11   3   1        1.63        5.00      3.38 o 
 -10   3   1        0.02        3.89      3.34 o 
  -9   3   1      190.26      181.36      4.78 o 
  -8   3   1      389.92      390.51     13.99 o 
  -7   3   1        0.71       10.24      2.91 o 
  -6   3   1        0.00        1.75      2.76 o 
  -5   3   1       60.52       81.08      3.06 o 
  -4   3   1       22.01       25.40      2.55 o 
  -3   3   1        1.54        7.97      2.60 o 
  -2   3   1      130.45      150.37      5.73 o 
  -1   3   1     3202.86     3169.03    104.04 o 
   0   3   1       86.01       87.05      3.01 o 
   1   3   1      206.36      169.61      4.58 o 
   2   3   1     2613.91     2739.34     70.34 o 
   3   3   1      211.11      173.06      5.85 o 
   4   3   1       39.71       45.59      2.85 o 
   5   3   1      525.12      552.95     15.07 o 
   6   3   1        1.22        9.35      2.63 o 
   7   3   1       20.22       21.12      3.02 o 
   8   3   1       10.64       12.33      3.25 o 
   9   3   1       42.32       45.45      3.31 o 
  10   3   1       13.84       13.79      3.31 o 
  11   3   1       15.58       16.32      3.31 o 
 -10   4   1       32.75       35.90      4.69 o 
  -9   4   1        0.12        2.35      2.51 o 
  -8   4   1        3.87        5.00      2.75 o 
  -7   4   1      111.57       97.98      3.36 o 
  -6   4   1      223.93      186.91      6.02 o 
  -5   4   1      583.04      521.34     15.11 o 
  -4   4   1      198.36      227.00      6.49 o 
  -3   4   1     1138.75     1252.13     24.57 o 
  -2   4   1       35.68       26.10      2.40 o 
  -1   4   1     3327.10     3233.77     59.64 o 
   0   4   1     3264.75     3076.58     95.67 o 
   1   4   1     2213.25     1976.41     67.98 o 
   2   4   1       20.13       22.16      2.27 o 
   3   4   1       37.60       48.08      2.49 o 
   4   4   1       22.21       14.17      2.38 o 
   5   4   1      213.64      171.72      3.99 o 
   6   4   1      225.32      236.96      5.86 o 
   7   4   1       65.22       76.96      2.88 o 
   8   4   1      241.02      232.83      8.41 o 
   9   4   1        1.08        1.30      3.00 o 
  10   4   1       32.06       27.27      2.92 o 
 -10   5   1       24.82       29.21      2.98 o 
  -9   5   1       16.28       25.28      2.87 o 
  -8   5   1       21.02       22.09      2.52 o 
  -7   5   1       16.31       15.85      2.62 o 
  -6   5   1      139.40      142.03      3.76 o 
  -5   5   1       54.47       47.67      2.35 o 
  -4   5   1      149.87      140.43      4.96 o 
  -3   5   1      166.27      154.82      2.64 o 
  -2   5   1      104.28       86.59      2.32 o 
  -1   5   1     1615.31     1661.07     56.17 o 
   0   5   1      144.00      148.94      3.70 o 
   1   5   1       15.18        8.24      2.27 o 
   2   5   1       29.53       31.46      2.19 o 
   3   5   1       12.95       10.01      1.97 o 
   4   5   1       10.37        7.16      2.05 o 
   5   5   1        2.29       14.59      2.23 o 
   6   5   1      173.30      168.66      4.73 o 
   7   5   1       65.08       53.91      4.37 o 
   8   5   1       24.90       26.35      2.82 o 
   9   5   1        3.83        8.77      3.04 o 
  10   5   1      112.02      100.25      6.67 o 
 -10   6   1       20.87       16.21      2.81 o 
  -9   6   1       38.54       41.98      2.71 o 
  -8   6   1       56.32       62.31      2.77 o 
  -7   6   1        2.99        6.96      2.44 o 
  -6   6   1        3.45        8.77      2.29 o 
  -5   6   1        0.42        4.31      2.25 o 
  -4   6   1      436.84      411.94     14.79 o 
  -3   6   1      215.03      217.45      5.51 o 
  -2   6   1     1317.86     1348.99     30.89 o 
  -1   6   1     1421.87     1466.23     66.46 o 
   0   6   1       88.68       91.93      3.28 o 
   1   6   1       14.11       23.40      2.14 o 
   2   6   1      370.20      294.36      9.33 o 
   3   6   1        5.22       10.40      2.10 o 
   4   6   1      542.89      605.83     13.10 o 
   5   6   1       27.59       27.92      2.17 o 
   6   6   1      167.28      163.09      4.25 o 
   7   6   1       23.78       23.29      2.25 o 
   8   6   1        3.14        6.03      2.40 o 
   9   6   1       19.70       13.32      2.79 o 
  10   6   1       17.48       29.03      4.05 o 
  -9   7   1        0.01        0.68      2.56 o 
  -8   7   1       15.08       16.15      2.54 o 
  -7   7   1       20.29       22.37      2.16 o 
  -6   7   1       14.51       10.95      2.21 o 
  -5   7   1       22.08       34.53      2.28 o 
  -4   7   1       31.98       39.15      2.13 o 
  -3   7   1       30.10       33.43      2.20 o 
  -2   7   1       25.41       29.60      2.18 o 
  -1   7   1      227.31      245.43      8.89 o 
   0   7   1       11.81       17.51      1.99 o 
   1   7   1        7.79        5.30      2.03 o 
   2   7   1       27.45       19.23      2.01 o 
   3   7   1       78.93       83.75      2.55 o 
   4   7   1       15.75       17.34      2.11 o 
   5   7   1       28.34       25.33      2.13 o 
   6   7   1       19.35       16.36      2.34 o 
   7   7   1       25.25       25.05      2.11 o 
   8   7   1       70.59       56.54      4.34 o 
   9   7   1       12.33       19.59      2.76 o 
  -9   8   1        2.25        1.82      2.51 o 
  -8   8   1       30.09       37.79      2.59 o 
  -7   8   1       27.26       23.72      2.40 o 
  -6   8   1      202.58      203.82      6.22 o 
  -5   8   1      115.13      123.46      2.79 o 
  -4   8   1      127.26      144.67      4.08 o 
  -3   8   1      343.11      353.36      7.08 o 
  -2   8   1      379.19      359.26     13.71 o 
  -1   8   1      171.94      179.10      5.97 o 
   0   8   1      369.71      367.05      5.64 o 
   1   8   1       41.73       45.68      2.11 o 
   2   8   1      240.45      239.33      4.99 o 
   3   8   1      414.53      440.96      9.61 o 
   4   8   1      125.85      119.57      3.77 o 
   5   8   1        3.07        3.92      2.03 o 
   6   8   1      128.15      108.17      3.03 o 
   7   8   1       15.03       22.39      2.39 o 
   8   8   1      162.18      148.56      4.27 o 
   9   8   1        0.01        1.28      2.54 o 
  -8   9   1        0.79        3.40      2.27 o 
  -7   9   1       34.26       28.97      2.39 o 
  -6   9   1        0.57        2.77      2.08 o 
  -5   9   1        0.23        3.37      2.01 o 
  -4   9   1       26.94       20.40      2.05 o 
  -3   9   1       48.08       43.39      2.18 o 
  -2   9   1       53.58       54.23      2.10 o 
  -1   9   1       10.28        9.95      2.04 o 
   0   9   1       21.01       26.85      2.08 o 
   1   9   1        7.24        5.77      2.03 o 
   2   9   1       54.30       68.15      2.95 o 
   3   9   1        0.00        1.02      2.11 o 
   4   9   1       39.91       38.41      2.20 o 
   5   9   1        0.82        2.36      1.98 o 
   6   9   1      101.29       90.33      3.91 o 
   7   9   1       24.44       29.87      2.43 o 
   8   9   1        4.86        6.59      2.22 o 
  -8  10   1       17.84       24.82      2.37 o 
  -7  10   1       39.41       38.04      2.54 o 
  -6  10   1       26.55       32.08      2.15 o 
  -5  10   1        0.86        2.84      2.00 o 
  -4  10   1      209.48      188.21      6.85 o 
  -3  10   1       15.32       21.69      2.12 o 
  -2  10   1      405.97      387.67      7.14 o 
  -1  10   1       53.89       56.46      2.68 o 
   0  10   1      353.15      344.49     14.38 o 
   1  10   1      101.43      123.62      4.62 o 
   2  10   1       72.30       62.78      2.60 o 
   3  10   1        7.72        8.74      2.04 o 
   4  10   1       24.95       29.26      2.00 o 
   5  10   1       23.79       21.55      2.06 o 
   6  10   1        3.82        9.59      2.19 o 
   7  10   1      110.06      104.06      2.60 o 
   8  10   1        0.55        3.11      2.20 o 
  -7  11   1        4.34        4.31      2.39 o 
  -6  11   1        5.09        9.42      2.05 o 
  -5  11   1        5.18        2.77      2.00 o 
  -4  11   1        5.78        7.19      1.87 o 
  -3  11   1       58.48       53.97      2.29 o 
  -2  11   1       92.92       99.90      2.28 o 
  -1  11   1       15.73       18.73      1.93 o 
   0  11   1       19.03       22.03      1.95 o 
   1  11   1       55.30       51.17      1.97 o 
   2  11   1       66.56       70.05      2.08 o 
   3  11   1        0.06        1.23      2.02 o 
   4  11   1        4.49       10.24      1.99 o 
   5  11   1       22.11       23.77      2.12 o 
   6  11   1       49.28       43.42      2.26 o 
   7  11   1       18.84       16.97      2.19 o 
  -6  12   1        1.88        0.11      2.10 o 
  -5  12   1       33.91       36.31      2.15 o 
  -4  12   1       61.40       55.96      2.23 o 
  -3  12   1       47.83       43.19      2.40 o 
  -2  12   1      212.40      198.55      5.95 o 
  -1  12   1      130.58      134.86      5.91 o 
   0  12   1       39.49       42.25      2.09 o 
   1  12   1        0.45        0.34      1.91 o 
   2  12   1       11.48       12.66      2.02 o 
   3  12   1       84.84       94.04      2.51 o 
   4  12   1       56.88       63.37      2.83 o 
   5  12   1       35.91       38.84      2.15 o 
   6  12   1        6.04       11.87      2.48 o 
  -4  13   1        0.25        1.69      2.02 o 
  -3  13   1        4.61        7.40      1.98 o 
  -2  13   1       27.31       26.38      1.99 o 
  -1  13   1        3.03        1.99      1.98 o 
   0  13   1        2.77        8.74      1.89 o 
   1  13   1        0.52        2.33      1.86 o 
   2  13   1       52.81       49.82      2.14 o 
   3  13   1       16.89       20.55      2.05 o 
   4  13   1       47.92       37.86      2.07 o 
  -2  14   1        0.92        2.03      1.98 o 
  -1  14   1       22.38       26.56      1.92 o 
   0  14   1        0.47        3.67      1.85 o 
   1  14   1      136.09      139.00      5.37 o 
   2  14   1        2.61        2.97      1.97 o 
 -10   0   2        5.53        1.32      6.78 o 
  -8   0   2        0.74        4.00      4.15 o 
  -6   0   2     2654.68     2692.86     15.08 o 
  -4   0   2     3377.17     3091.58     18.97 o 
  -2   0   2     4309.13     4202.34     41.51 o 
   0   0   2      440.54      384.30     25.66 o 
   2   0   2      420.70      473.61     15.25 o 
   4   0   2      361.29      346.82      8.70 o 
   6   0   2      785.32      737.62     11.88 o 
   8   0   2      337.39      298.59      8.45 o 
  10   0   2        4.36        6.55      6.72 o 
 -11   1   2        0.21        5.90      4.65 o 
 -10   1   2        0.36        4.86      4.06 o 
  -9   1   2      134.77      138.31     12.55 o 
  -8   1   2       30.78       32.53      3.38 o 
  -7   1   2      239.48      200.24      5.98 o 
  -6   1   2      277.17      275.38      5.04 o 
  -5   1   2      125.70      150.23      5.80 o 
  -4   1   2       76.87       90.46      4.65 o 
  -3   1   2      206.18      232.81      6.12 o 
  -2   1   2      209.13      233.35      7.58 o 
  -1   1   2        0.07        4.04      7.08 o 
   0   1   2     1869.16     1915.65    120.80 o 
   1   1   2     1167.45     1215.01     81.94 o 
   2   1   2     2644.61     2975.95    190.67 o 
   3   1   2      241.85      256.58      7.67 o 
   4   1   2      931.46      948.72     22.96 o 
   5   1   2      126.24      143.19      4.58 o 
   6   1   2       12.06       18.93      4.26 o 
   7   1   2       37.99       54.68      4.45 o 
   8   1   2        1.09        9.42      4.24 o 
   9   1   2       65.46       77.64      4.55 o 
  10   1   2       13.89       14.51      3.81 o 
  11   1   2        3.79       11.71      3.81 o 
 -11   2   2        4.12        8.67      3.29 o 
 -10   2   2        0.01        1.30      3.54 o 
  -9   2   2      165.90      174.96      5.12 o 
  -8   2   2      495.21      486.43      8.67 o 
  -7   2   2      323.07      332.40      7.07 o 
  -6   2   2      168.94      171.71      3.85 o 
  -5   2   2      155.19      138.56      3.64 o 
  -4   2   2      440.80      362.49      8.25 o 
  -3   2   2      333.62      266.31     12.80 o 
  -2   2   2     3206.04     3505.59     30.85 o 
  -1   2   2        0.59        4.48      3.89 o 
   0   2   2      148.00      165.47      5.44 o 
   1   2   2      115.05      104.05      3.73 o 
   2   2   2     8727.93     8473.51    185.25 o 
   3   2   2        0.41        1.24      3.38 o 
   4   2   2     2806.48     3259.09     95.90 o 
   5   2   2     1086.34     1038.27     42.32 o 
   6   2   2      115.78      115.51      3.68 o 
   7   2   2      141.37      140.98      7.48 o 
   8   2   2       47.32       42.71      3.24 o 
   9   2   2      104.05       89.38      3.85 o 
  10   2   2        1.41        8.93      3.70 o 
  11   2   2        0.20        3.89      3.51 o 
 -11   3   2        0.59        2.59      3.21 o 
 -10   3   2       74.87       74.13      3.71 o 
  -9   3   2      302.74      297.01      5.06 o 
  -8   3   2       25.06       28.33      3.09 o 
  -7   3   2      181.69      177.24      4.83 o 
  -6   3   2      219.16      203.08      3.64 o 
  -5   3   2      167.21      177.24      4.56 o 
  -4   3   2      364.39      351.10     14.94 o 
  -3   3   2       59.83       58.43      3.48 o 
  -2   3   2      884.03      775.22     26.64 o 
  -1   3   2      189.00      164.33      5.39 o 
   0   3   2     2223.80     2078.32     90.07 o 
   1   3   2       17.47       17.62      2.56 o 
   2   3   2     1765.04     1843.25     36.86 o 
   3   3   2      875.44      994.85     45.11 o 
   4   3   2     3925.92     4066.86     61.22 o 
   5   3   2       34.00       51.52      2.60 o 
   6   3   2      145.61      154.13      3.41 o 
   7   3   2       14.70       13.62      3.07 o 
   8   3   2       77.78       73.05      5.88 o 
   9   3   2        0.47        1.84      2.98 o 
  10   3   2       15.87       16.33      3.11 o 
  11   3   2        0.06        2.59      3.44 o 
 -10   4   2       24.25       32.14      2.99 o 
  -9   4   2      289.40      281.49      6.30 o 
  -8   4   2      163.36      189.62      3.43 o 
  -7   4   2      837.27      809.60     15.13 o 
  -6   4   2      424.38      427.23     11.27 o 
  -5   4   2      428.82      417.34      9.82 o 
  -4   4   2       18.23       13.83      2.67 o 
  -3   4   2      654.77      558.20     13.40 o 
  -2   4   2      623.15      649.70     13.65 o 
  -1   4   2     1173.00     1070.71     29.57 o 
   0   4   2       92.81       90.11      2.64 o 
   1   4   2      343.25      402.06     10.40 o 
   2   4   2      150.95      161.92      6.64 o 
   3   4   2     1543.72     1372.20     62.71 o 
   4   4   2      608.74      665.05     28.63 o 
   5   4   2      259.67      263.28      6.69 o 
   6   4   2        0.13        5.36      2.30 o 
   7   4   2       44.05       36.52      2.95 o 
   8   4   2       36.54       42.84      3.09 o 
   9   4   2       13.20       17.84      2.85 o 
  10   4   2        3.57        3.09      3.01 o 
 -10   5   2        0.29        5.82      2.88 o 
  -9   5   2        0.42        6.84      2.57 o 
  -8   5   2        0.95        4.29      2.42 o 
  -7   5   2      160.46      156.33      4.80 o 
  -6   5   2        5.36       10.54      2.58 o 
  -5   5   2       96.74       84.88      2.73 o 
  -4   5   2       27.39       50.53      2.46 o 
  -3   5   2       37.44       41.31      2.32 o 
  -2   5   2       53.21       49.91      2.30 o 
  -1   5   2      353.26      333.77      3.98 o 
   0   5   2      180.66      136.01      5.94 o 
   1   5   2      294.50      292.11      7.17 o 
   2   5   2      108.80       93.53      3.10 o 
   3   5   2      522.50      580.80     17.76 o 
   4   5   2        6.01       11.35      2.07 o 
   5   5   2      140.88      149.64      2.86 o 
   6   5   2       73.76       64.87      3.13 o 
   7   5   2        1.77        4.81      2.28 o 
   8   5   2        3.89        9.51      2.51 o 
   9   5   2       25.49       34.15      2.66 o 
  10   5   2      115.00      104.34      3.60 o 
 -10   6   2       39.43       37.64      2.94 o 
  -9   6   2        6.29        8.98      2.41 o 
  -8   6   2        6.55        6.45      2.31 o 
  -7   6   2      122.92      115.40      2.86 o 
  -6   6   2       67.38       54.18      2.52 o 
  -5   6   2      823.83      773.61     23.71 o 
  -4   6   2       26.41       20.89      2.23 o 
  -3   6   2     2054.25     2278.97     60.71 o 
  -2   6   2       50.21       72.90      2.28 o 
  -1   6   2     2171.44     2272.27     63.45 o 
   0   6   2       54.80       37.96      2.49 o 
   1   6   2     3535.72     3575.25     96.67 o 
   2   6   2       41.20       32.55      2.01 o 
   3   6   2      261.86      266.43      6.22 o 
   4   6   2       69.30       76.76      2.90 o 
   5   6   2       21.38       20.25      2.12 o 
   6   6   2        6.56       10.88      2.54 o 
   7   6   2       58.92       57.71      2.54 o 
   8   6   2       38.10       42.38      2.43 o 
   9   6   2       43.55       47.39      3.09 o 
  10   6   2        2.93       10.67      3.14 o 
  -9   7   2       23.37       21.69      2.52 o 
  -8   7   2        9.64        9.69      2.44 o 
  -7   7   2      108.24       92.79      3.14 o 
  -6   7   2        6.36        7.82      2.26 o 
  -5   7   2       17.62       20.49      2.30 o 
  -4   7   2      146.56      144.98      2.42 o 
  -3   7   2      104.62      126.24      4.03 o 
  -2   7   2       39.24       40.64      2.12 o 
  -1   7   2       53.19       40.41      2.13 o 
   0   7   2        5.35        8.67      2.04 o 
   1   7   2      504.61      476.62     17.42 o 
   2   7   2      585.30      551.96     16.85 o 
   3   7   2       78.62       84.71      2.73 o 
   4   7   2       52.14       59.46      2.19 o 
   5   7   2       15.01       15.24      2.16 o 
   6   7   2      102.83       89.96      3.18 o 
   7   7   2       14.68       14.03      2.51 o 
   8   7   2       50.46       45.74      2.46 o 
   9   7   2        5.72        6.10      2.61 o 
  -9   8   2       84.96       80.17      2.80 o 
  -8   8   2        0.04        1.65      2.82 o 
  -7   8   2       20.42       25.47      2.47 o 
  -6   8   2       23.04       19.88      2.08 o 
  -5   8   2        3.35        0.77      2.14 o 
  -4   8   2       40.31       43.74      2.05 o 
  -3   8   2        3.88        5.08      1.91 o 
  -2   8   2        0.23        9.89      2.00 o 
  -1   8   2      267.31      231.54      5.15 o 
   0   8   2       26.81       38.03      2.23 o 
   1   8   2        1.19        2.45      2.05 o 
   2   8   2        0.05        5.05      1.96 o 
   3   8   2      153.61      133.52      6.29 o 
   4   8   2        0.02        2.41      1.94 o 
   5   8   2       90.66       95.16      2.33 o 
   6   8   2       16.20       10.34      1.97 o 
   7   8   2       35.61       40.97      2.63 o 
   8   8   2       25.90       26.20      2.44 o 
   9   8   2        6.32        9.77      2.30 o 
  -8   9   2       16.56       20.26      2.52 o 
  -7   9   2        1.93        3.26      2.17 o 
  -6   9   2       18.14       22.66      2.17 o 
  -5   9   2       31.30       28.01      2.07 o 
  -4   9   2        1.60        2.99      1.97 o 
  -3   9   2       34.68       29.12      2.02 o 
  -2   9   2       14.51       18.11      2.00 o 
  -1   9   2       43.72       53.23      2.19 o 
   0   9   2      433.56      425.71     11.87 o 
   1   9   2       22.91       23.14      2.14 o 
   2   9   2       74.37       74.01      2.59 o 
   3   9   2       59.52       62.50      3.02 o 
   4   9   2        0.12        5.03      1.99 o 
   5   9   2       13.29       14.95      2.00 o 
   6   9   2        5.20        9.14      2.02 o 
   7   9   2        2.05        2.38      2.29 o 
   8   9   2        6.51        8.54      2.48 o 
  -7  10   2       12.17       22.09      2.31 o 
  -6  10   2        6.00        7.82      2.18 o 
  -5  10   2        0.22        6.18      1.89 o 
  -4  10   2       28.24       27.70      1.93 o 
  -3  10   2       17.11       20.70      1.97 o 
  -2  10   2      144.87      169.86      4.68 o 
  -1  10   2        7.77       16.23      1.98 o 
   0  10   2     1027.12     1075.98     19.17 o 
   1  10   2      138.85      138.45      5.29 o 
   2  10   2       18.55       21.37      1.99 o 
   3  10   2       81.65       77.80      4.21 o 
   4  10   2      190.97      181.55      5.44 o 
   5  10   2       18.36       20.98      2.02 o 
   6  10   2       22.74       26.62      2.12 o 
   7  10   2       66.58       68.97      2.67 o 
  -7  11   2       37.97       34.23      2.47 o 
  -6  11   2        0.09        4.45      2.06 o 
  -5  11   2        9.12       13.20      2.01 o 
  -4  11   2       35.12       32.27      2.03 o 
  -3  11   2        0.14        0.19      1.79 o 
  -2  11   2      244.24      217.71      6.62 o 
  -1  11   2        1.22        1.89      1.92 o 
   0  11   2      382.71      351.35     10.27 o 
   1  11   2       32.16       35.00      1.95 o 
   2  11   2       59.41       56.14      2.14 o 
   3  11   2       51.86       55.10      2.07 o 
   4  11   2       13.74       14.01      2.08 o 
   5  11   2       10.95       10.06      2.11 o 
   6  11   2        0.31        2.54      2.06 o 
   7  11   2        3.63        8.38      2.30 o 
  -5  12   2       35.77       35.94      2.16 o 
  -4  12   2       44.40       39.25      2.08 o 
  -3  12   2       81.04       78.71      2.75 o 
  -2  12   2       14.62       18.29      1.96 o 
  -1  12   2       20.51       17.92      1.76 o 
   0  12   2       16.41       15.71      1.86 o 
   1  12   2        1.80        4.51      1.92 o 
   2  12   2      106.96      106.54      2.29 o 
   3  12   2        6.75       12.25      2.04 o 
   4  12   2        0.03        3.86      2.02 o 
   5  12   2        1.26        2.59      2.11 o 
  -4  13   2        5.83        5.82      1.97 o 
  -3  13   2        6.34        6.75      1.96 o 
  -2  13   2       69.61       67.39      2.07 o 
  -1  13   2       33.03       28.01      1.96 o 
   0  13   2       24.70       23.37      2.65 o 
   1  13   2        0.03        2.46      1.82 o 
   2  13   2        6.72        6.77      1.96 o 
   3  13   2       55.08       51.06      2.44 o 
   4  13   2        1.10        0.36      2.00 o 
  -1  14   2        0.02        3.89      1.87 o 
   0  14   2       14.78       16.04      1.85 o 
   1  14   2       19.02       24.99      2.11 o 
 -11   0   3        1.40        0.23      6.63 o 
  -9   0   3        9.02       18.12      3.82 o 
  -7   0   3      754.00      612.28     53.22 o 
  -5   0   3      195.39      214.64      7.16 o 
  -3   0   3     1323.01     1204.87     38.61 o 
  -1   0   3     3834.17     3759.10     95.12 o 
   1   0   3     1864.02     1997.00     23.34 o 
   3   0   3      573.02      394.19     11.99 o 
   5   0   3     1350.33     1422.59     25.29 o 
   7   0   3      871.14      912.27     12.64 o 
   9   0   3       42.47       50.62      7.07 o 
  11   0   3       45.13       68.76     10.78 o 
 -11   1   3        0.09        5.51      4.59 o 
 -10   1   3       33.68       35.98      3.73 o 
  -9   1   3       42.33       39.57      3.04 o 
  -8   1   3        6.16        7.08      3.09 o 
  -7   1   3       23.30       22.12      3.02 o 
  -6   1   3       18.06       10.76      3.09 o 
  -5   1   3        8.83       11.93      3.65 o 
  -4   1   3     4138.40     4537.39    181.08 o 
  -3   1   3     1066.63     1141.27     17.86 o 
  -2   1   3        5.11        6.28      4.81 o 
  -1   1   3      431.53      455.35     23.70 o 
   0   1   3      229.98      252.76     10.67 o 
   1   1   3      552.28      507.98     15.54 o 
   2   1   3      125.25      174.29     10.14 o 
   3   1   3       32.25       24.95      3.45 o 
   4   1   3       41.77       51.09      3.39 o 
   5   1   3      149.85      140.31      4.25 o 
   6   1   3       45.24       49.61      3.31 o 
   7   1   3        5.32       10.57      3.93 o 
   8   1   3        2.59       10.00      3.46 o 
   9   1   3       28.00       27.94      3.60 o 
  10   1   3       11.87       20.16      3.53 o 
  11   1   3        2.23        3.83      3.49 o 
 -10   2   3        0.17        1.23      2.89 o 
  -9   2   3       28.13       31.56      2.95 o 
  -8   2   3      179.33      159.62      7.02 o 
  -7   2   3        0.50        1.49      3.07 o 
  -6   2   3      104.22       78.88      3.10 o 
  -5   2   3     1134.46     1144.24     51.65 o 
  -4   2   3      654.30      587.57     23.15 o 
  -3   2   3     1346.68     1266.95     40.79 o 
  -2   2   3     4307.95     4302.02    129.58 o 
  -1   2   3     1586.33     1485.90    132.01 o 
   0   2   3     1108.85     1140.50     40.05 o 
   1   2   3      304.92      255.75      7.01 o 
   2   2   3        3.16        5.48      3.17 o 
   3   2   3     1479.37     1571.98     13.68 o 
   4   2   3       43.15       62.24      3.21 o 
   5   2   3        0.08        2.13      2.76 o 
   6   2   3        2.63        6.18      2.90 o 
   7   2   3        0.37        1.57      2.80 o 
   8   2   3       16.51       19.20      2.75 o 
   9   2   3       44.20       60.24      5.65 o 
  10   2   3        0.57        3.74      3.66 o 
 -10   3   3        9.61       13.70      2.96 o 
  -9   3   3        0.39        3.90      2.77 o 
  -8   3   3        0.00        5.00      2.71 o 
  -7   3   3      470.82      498.13     13.75 o 
  -6   3   3      144.64      120.40      4.21 o 
  -5   3   3        1.45        5.72      2.50 o 
  -4   3   3      173.60      213.40      3.55 o 
  -3   3   3       10.85       18.82      3.01 o 
  -2   3   3        6.97        5.63      3.44 o 
  -1   3   3        1.62        5.10      2.98 o 
   0   3   3        8.66       11.71      3.21 o 
   1   3   3      211.18      200.99      5.32 o 
   2   3   3       16.95       29.07      2.90 o 
   3   3   3      310.68      395.19     12.79 o 
   4   3   3      335.82      348.50     28.33 o 
   5   3   3        1.26        4.39      2.69 o 
   6   3   3      116.17      139.03      4.65 o 
   7   3   3        3.05        6.76      2.70 o 
   8   3   3       15.99       19.74      2.83 o 
   9   3   3        0.17        6.51      2.77 o 
  10   3   3        9.21       14.36      3.15 o 
 -10   4   3       44.41       46.74      3.02 o 
  -9   4   3       15.62       20.35      2.59 o 
  -8   4   3       71.08       76.31      2.84 o 
  -7   4   3      958.64      981.78     31.29 o 
  -6   4   3      243.25      260.29      5.00 o 
  -5   4   3      548.33      513.95     11.37 o 
  -4   4   3      350.46      305.33      3.67 o 
  -3   4   3      210.93      204.65      9.77 o 
  -2   4   3      437.72      493.26     17.30 o 
  -1   4   3     3041.28     3087.39    102.10 o 
   0   4   3      306.06      306.06     15.39 o 
   1   4   3      146.38      142.50      5.05 o 
   2   4   3     1632.72     1684.11     54.23 o 
   3   4   3      493.32      407.30     21.40 o 
   4   4   3     1123.26     1166.29     42.60 o 
   5   4   3      573.40      608.35     14.39 o 
   6   4   3      431.96      388.91      9.25 o 
   7   4   3        4.79        6.12      2.74 o 
   8   4   3       68.76       63.00      4.14 o 
   9   4   3       18.28       18.02      3.11 o 
  10   4   3        1.90        3.18      2.84 o 
 -10   5   3        4.57        3.02      2.90 o 
  -9   5   3        0.70        2.04      2.65 o 
  -8   5   3        0.96        2.52      2.76 o 
  -7   5   3      409.59      408.41      8.07 o 
  -6   5   3      113.82      110.09      2.99 o 
  -5   5   3      231.31      208.33      6.25 o 
  -4   5   3       42.81       50.17      2.83 o 
  -3   5   3      294.66      313.04      9.41 o 
  -2   5   3        2.13        1.74      2.10 o 
  -1   5   3      711.84      822.72     32.42 o 
   0   5   3       77.33       74.34      3.28 o 
   1   5   3        7.47       21.99      2.34 o 
   2   5   3       23.49       25.61      2.13 o 
   3   5   3       83.62       76.05      2.78 o 
   4   5   3      435.01      403.27      6.79 o 
   5   5   3      151.91      150.83      3.12 o 
   6   5   3      303.64      336.44     11.70 o 
   7   5   3        0.48        7.47      2.52 o 
   8   5   3       25.25       18.96      2.84 o 
   9   5   3        2.31        6.88      2.80 o 
  10   5   3       15.20       14.11      3.02 o 
 -10   6   3       21.64       30.35      2.95 o 
  -9   6   3        5.12       13.22      2.58 o 
  -8   6   3      248.15      271.00      3.44 o 
  -7   6   3        8.03       14.41      2.48 o 
  -6   6   3      179.15      160.77      3.77 o 
  -5   6   3      334.41      313.40     16.67 o 
  -4   6   3      111.24      113.88      3.80 o 
  -3   6   3       75.68      103.27      3.11 o 
  -2   6   3      177.03      167.41      5.31 o 
  -1   6   3        4.15       14.17      2.15 o 
   0   6   3      745.75      724.69     10.05 o 
   1   6   3        1.89        4.64      2.08 o 
   2   6   3        2.82        9.15      2.12 o 
   3   6   3      263.38      261.61      6.32 o 
   4   6   3      247.26      201.48      7.83 o 
   5   6   3       67.73       69.64      2.53 o 
   6   6   3       11.02       20.61      2.37 o 
   7   6   3       16.26        9.74      2.44 o 
   8   6   3       54.47       53.48      2.69 o 
   9   6   3        5.82        8.60      2.53 o 
  -9   7   3       62.56       70.15      2.73 o 
  -8   7   3      117.15      113.02      3.12 o 
  -7   7   3      195.00      205.35      6.89 o 
  -6   7   3       71.80       72.76      2.95 o 
  -5   7   3       32.30       25.49      2.60 o 
  -4   7   3        1.44        3.36      2.21 o 
  -3   7   3       45.76       45.75      2.29 o 
  -2   7   3       55.95       54.09      2.41 o 
  -1   7   3      334.16      350.63      8.25 o 
   0   7   3        1.01       -0.59      2.05 o 
   1   7   3        0.00        5.13      1.97 o 
   2   7   3       87.42       88.90      3.23 o 
   3   7   3      315.03      330.95      8.89 o 
   4   7   3       30.09       35.88      2.29 o 
   5   7   3        0.69        6.43      2.20 o 
   6   7   3        0.09        3.30      2.32 o 
   7   7   3        2.92        1.40      2.39 o 
   8   7   3        2.20        2.98      2.65 o 
   9   7   3        0.19        5.77      2.51 o 
  -9   8   3      148.58      134.80      3.74 o 
  -8   8   3       77.29       92.16      3.17 o 
  -7   8   3       58.91       50.32      2.67 o 
  -6   8   3      130.40      135.59      3.05 o 
  -5   8   3        4.26        5.88      2.18 o 
  -4   8   3      276.67      275.29      4.17 o 
  -3   8   3      109.48      113.82      2.86 o 
  -2   8   3      373.47      394.11     19.18 o 
  -1   8   3       57.46       61.12      2.22 o 
   0   8   3      530.78      498.45     21.06 o 
   1   8   3      626.53      682.37     17.14 o 
   2   8   3     2123.61     2101.67     70.53 o 
   3   8   3      112.32      126.30      6.32 o 
   4   8   3      101.14      100.35      3.29 o 
   5   8   3        6.60        8.32      2.07 o 
   6   8   3       61.71       67.65      3.01 o 
   7   8   3        0.67        1.77      2.37 o 
   8   8   3        1.53        3.35      2.35 o 
   9   8   3        0.03        3.98      2.56 o 
  -8   9   3        4.76        6.49      2.42 o 
  -7   9   3       14.54       16.00      3.11 o 
  -6   9   3       44.29       39.91      2.39 o 
  -5   9   3       15.98       14.38      2.03 o 
  -4   9   3        3.22        2.11      2.01 o 
  -3   9   3       13.75       17.71      2.10 o 
  -2   9   3       14.72       13.23      2.04 o 
  -1   9   3        0.18        1.22      1.80 o 
   0   9   3      113.70      108.85      4.60 o 
   1   9   3       65.66       59.95      2.19 o 
   2   9   3      280.80      287.84      6.59 o 
   3   9   3      410.76      396.05      6.94 o 
   4   9   3       10.18       13.46      2.08 o 
   5   9   3        0.29        3.78      2.02 o 
   6   9   3        3.79        8.38      2.10 o 
   7   9   3        9.61       13.00      2.51 o 
   8   9   3        0.22        3.59      2.49 o 
  -7  10   3        4.78        7.98      2.55 o 
  -6  10   3       28.79       25.24      2.23 o 
  -5  10   3      132.30      126.17      2.52 o 
  -4  10   3      119.24      132.59      3.82 o 
  -3  10   3       19.10       23.94      1.98 o 
  -2  10   3       18.20       17.31      1.85 o 
  -1  10   3        0.68        2.13      1.76 o 
   0  10   3        6.35        5.55      1.95 o 
   1  10   3       92.21       84.07      3.00 o 
   2  10   3      119.01      111.07      2.72 o 
   3  10   3       41.12       44.79      3.43 o 
   4  10   3       12.61       11.93      2.12 o 
   5  10   3        0.01        3.17      2.06 o 
   6  10   3        4.95        8.97      2.11 o 
   7  10   3        9.26        7.71      2.34 o 
  -6  11   3        1.35        5.55      2.31 o 
  -5  11   3       22.84       25.54      2.18 o 
  -4  11   3       14.20       18.75      2.20 o 
  -3  11   3       38.95       44.74      2.30 o 
  -2  11   3       22.65       18.13      1.90 o 
  -1  11   3        0.56        2.19      1.75 o 
   0  11   3      101.12      103.42      3.58 o 
   1  11   3       21.21       19.96      1.82 o 
   2  11   3        8.75       12.09      2.03 o 
   3  11   3       21.32       21.95      1.97 o 
   4  11   3       44.16       41.26      2.11 o 
   5  11   3       10.93       11.73      2.10 o 
   6  11   3        1.91        4.66      2.22 o 
  -5  12   3        0.30        3.54      2.06 o 
  -4  12   3       21.36       23.39      2.08 o 
  -3  12   3       40.58       47.27      2.13 o 
  -2  12   3       15.57       16.67      2.00 o 
  -1  12   3       47.83       53.70      2.08 o 
   0  12   3       28.37       23.91      1.96 o 
   1  12   3       24.49       25.93      1.86 o 
   2  12   3        0.73        4.06      1.88 o 
   3  12   3       34.99       41.30      2.10 o 
   4  12   3        2.70        3.17      2.01 o 
   5  12   3       88.18       78.30      2.39 o 
  -3  13   3        4.66        3.21      2.10 o 
  -2  13   3       21.48       21.53      2.00 o 
  -1  13   3       23.25       22.53      1.96 o 
   0  13   3        0.02        5.19      1.88 o 
   1  13   3        0.01        0.35      1.86 o 
   2  13   3        2.85        9.68      1.99 o 
   3  13   3       10.19       12.18      1.98 o 
 -10   0   4      116.87      123.93      7.98 o 
  -8   0   4        8.27        9.79      4.44 o 
  -6   0   4      798.57      758.10     19.03 o 
  -4   0   4      803.44      812.41     35.33 o 
  -2   0   4      247.32      384.27     10.52 o 
   0   0   4     2660.08     2729.65     79.67 o 
   2   0   4       22.33       35.29      5.62 o 
   4   0   4      353.31      365.05     29.78 o 
   6   0   4        1.48        3.79      3.58 o 
   8   0   4       26.74       35.84      4.20 o 
  10   0   4       34.22       41.93      4.91 o 
 -10   1   4        4.88        8.04      2.97 o 
  -9   1   4      111.76      120.90      3.54 o 
  -8   1   4        5.14        5.22      2.68 o 
  -7   1   4       22.35       21.43      2.79 o 
  -6   1   4       46.52       50.68      3.60 o 
  -5   1   4       25.83       22.76      3.46 o 
  -4   1   4       17.13       15.94      3.80 o 
  -3   1   4     1601.56     1842.85     30.62 o 
  -2   1   4      519.12      625.28     18.84 o 
  -1   1   4      329.23      304.40     22.17 o 
   0   1   4        1.92        3.88      4.31 o 
   1   1   4       14.88       20.30      4.05 o 
   2   1   4        1.96        5.01      5.17 o 
   3   1   4       53.67       60.74      4.25 o 
   4   1   4       22.88       14.32      3.03 o 
   5   1   4       70.58       61.81      3.38 o 
   6   1   4        5.77       10.61      3.19 o 
   7   1   4      135.38      126.95      3.83 o 
   8   1   4       16.08       12.13      3.72 o 
   9   1   4       86.15       94.23      6.40 o 
  10   1   4        0.20        1.08      5.14 o 
 -10   2   4      129.04      136.68      3.48 o 
  -9   2   4       25.03       29.36      2.99 o 
  -8   2   4      116.17      127.46      6.38 o 
  -7   2   4        0.02        2.82      2.63 o 
  -6   2   4      324.33      297.52      8.77 o 
  -5   2   4       78.52       92.14      3.32 o 
  -4   2   4      465.36      431.37     24.01 o 
  -3   2   4      159.45      200.61      5.30 o 
  -2   2   4     3087.29     3094.94    102.40 o 
  -1   2   4       73.36      101.97      7.11 o 
   0   2   4     3778.78     3933.97     87.30 o 
   1   2   4      402.92      428.32     27.18 o 
   2   2   4      470.93      521.63     20.49 o 
   3   2   4      107.76      111.02      3.79 o 
   4   2   4      119.48      126.56      4.31 o 
   5   2   4        1.40        6.48      2.52 o 
   6   2   4      132.13      126.75      4.31 o 
   7   2   4        0.50        5.88      2.79 o 
   8   2   4       87.01       88.45      5.28 o 
   9   2   4       40.77       38.66      4.24 o 
  10   2   4       15.97       13.58      4.19 o 
 -10   3   4       85.70       90.13      4.15 o 
  -9   3   4        0.47        2.12      2.72 o 
  -8   3   4      100.48      102.05      3.16 o 
  -7   3   4        2.06        4.74      2.38 o 
  -6   3   4        1.44        5.07      2.53 o 
  -5   3   4      350.56      350.73     12.05 o 
  -4   3   4       85.81      106.00      3.21 o 
  -3   3   4      108.66      113.59      3.79 o 
  -2   3   4       21.92       20.26      3.41 o 
  -1   3   4       24.47       40.33      3.92 o 
   0   3   4        0.70        8.59      3.34 o 
   1   3   4     2319.43     2356.85     64.44 o 
   2   3   4      475.87      469.57     15.12 o 
   3   3   4        7.21       13.44      2.51 o 
   4   3   4      267.08      265.91     12.47 o 
   5   3   4        9.24       21.97      2.57 o 
   6   3   4        0.17        0.98      2.58 o 
   7   3   4       46.42       49.59      3.10 o 
   8   3   4       41.57       45.09      3.05 o 
   9   3   4        6.78        9.51      3.16 o 
  10   3   4       11.57        8.59      3.58 o 
 -10   4   4       15.40       13.52      2.78 o 
  -9   4   4       34.34       34.30      2.84 o 
  -8   4   4        3.80        5.92      2.62 o 
  -7   4   4      108.02      111.42      3.63 o 
  -6   4   4       79.07       84.25      3.01 o 
  -5   4   4       89.26      118.04      3.70 o 
  -4   4   4      175.88      182.41      3.27 o 
  -3   4   4     1296.32     1254.66     27.35 o 
  -2   4   4        1.96        0.95      2.70 o 
  -1   4   4     2238.66     2562.74     76.66 o 
   0   4   4      204.07      172.86      3.28 o 
   1   4   4     2659.03     3017.08     25.60 o 
   2   4   4      713.70      703.13     18.55 o 
   3   4   4       37.91       50.27      2.50 o 
   4   4   4      918.38      897.41     27.26 o 
   5   4   4       74.11       62.96      3.02 o 
   6   4   4      750.84      746.26     18.48 o 
   7   4   4       49.49       48.33      2.95 o 
   8   4   4       52.67       72.70      7.78 o 
   9   4   4        6.63       11.28      3.11 o 
  10   4   4       20.29       31.21      3.86 o 
 -10   5   4        2.65        5.49      2.73 o 
  -9   5   4       22.86       18.84      2.72 o 
  -8   5   4       40.76       42.15      2.74 o 
  -7   5   4       16.97       15.09      2.45 o 
  -6   5   4      758.81      814.54     23.79 o 
  -5   5   4      907.59      871.23     13.87 o 
  -4   5   4       93.58      105.57      2.90 o 
  -3   5   4      366.50      381.86      7.45 o 
  -2   5   4       34.77       35.45      2.73 o 
  -1   5   4      215.34      266.46     11.64 o 
   0   5   4       24.37       21.60      2.62 o 
   1   5   4      429.71      464.31     20.52 o 
   2   5   4       40.06       41.36      2.18 o 
   3   5   4        8.00       16.67      2.18 o 
   4   5   4      303.72      284.67      5.66 o 
   5   5   4        8.05       12.89      2.60 o 
   6   5   4      338.22      328.10      8.85 o 
   7   5   4        4.21        5.13      2.52 o 
   8   5   4       16.50       22.57      2.53 o 
   9   5   4        4.05        6.01      2.76 o 
  10   5   4        4.12        8.64      2.74 o 
  -9   6   4      148.23      139.62      3.82 o 
  -8   6   4       23.60       23.10      2.83 o 
  -7   6   4      391.83      375.92     11.80 o 
  -6   6   4       64.61       75.41      3.13 o 
  -5   6   4     2387.89     2453.05     50.20 o 
  -4   6   4      159.73      170.88      4.62 o 
  -3   6   4     1325.06     1206.78     26.60 o 
  -2   6   4        1.51        1.48      2.47 o 
  -1   6   4      518.48      456.49     20.16 o 
   0   6   4        4.96        6.82      2.17 o 
   1   6   4      332.23      322.49      7.71 o 
   2   6   4        2.82        2.71      1.92 o 
   3   6   4     1355.10     1203.03     48.25 o 
   4   6   4       55.47       50.66      2.44 o 
   5   6   4      329.31      307.92     14.75 o 
   6   6   4      101.15       93.26      3.16 o 
   7   6   4      169.76      159.16      3.45 o 
   8   6   4       42.57       37.28      2.87 o 
   9   6   4       19.22       18.52      2.72 o 
  -9   7   4       50.53       42.81      2.69 o 
  -8   7   4       17.47       15.73      2.52 o 
  -7   7   4      157.05      148.17      4.28 o 
  -6   7   4      137.22      133.14      3.44 o 
  -5   7   4       11.96       17.55      2.61 o 
  -4   7   4      163.80      135.49      3.74 o 
  -3   7   4      126.78      134.79      2.54 o 
  -2   7   4       72.06       70.43      2.42 o 
  -1   7   4        0.73        2.71      2.13 o 
   0   7   4       49.44       51.27      2.22 o 
   1   7   4       45.45       41.52      2.18 o 
   2   7   4       43.88       57.01      3.12 o 
   3   7   4      168.29      156.52      6.16 o 
   4   7   4      951.24      920.28     20.77 o 
   5   7   4       49.81       48.61      2.19 o 
   6   7   4       35.74       32.23      2.74 o 
   7   7   4       73.51       77.41      2.94 o 
   8   7   4       59.01       58.70      2.65 o 
   9   7   4        9.37        6.05      2.51 o 
  -8   8   4        4.75       16.79      2.65 o 
  -7   8   4        0.05        3.37      2.68 o 
  -6   8   4        0.01        3.92      2.48 o 
  -5   8   4        3.09        6.12      2.59 o 
  -4   8   4      323.43      292.17     12.18 o 
  -3   8   4        0.16        0.32      2.20 o 
  -2   8   4       84.16       83.66      2.57 o 
  -1   8   4      141.49      138.29      3.40 o 
   0   8   4       14.78       20.30      2.03 o 
   1   8   4      113.22       98.63      3.23 o 
   2   8   4      547.51      509.60     21.22 o 
   3   8   4        8.06       13.13      2.19 o 
   4   8   4      320.41      331.98      7.01 o 
   5   8   4      228.68      214.59      7.81 o 
   6   8   4        4.24        7.75      1.99 o 
   7   8   4       10.42       14.20      2.68 o 
   8   8   4        4.54        4.69      2.56 o 
  -8   9   4       51.53       42.69      2.61 o 
  -7   9   4       10.88       15.48      2.59 o 
  -6   9   4        0.48        5.16      2.55 o 
  -5   9   4        0.83        2.99      2.65 o 
  -4   9   4       20.75       21.32      2.16 o 
  -3   9   4       15.01       15.04      2.14 o 
  -2   9   4       25.74       29.14      2.15 o 
  -1   9   4       63.79       61.02      2.17 o 
   0   9   4       14.76       16.52      2.04 o 
   1   9   4      131.13      127.27      4.84 o 
   2   9   4       85.37       80.10      3.24 o 
   3   9   4       77.85       85.79      2.35 o 
   4   9   4       95.37       88.90      4.10 o 
   5   9   4       21.78       28.14      2.23 o 
   6   9   4        7.09       16.49      2.21 o 
   7   9   4        1.97        6.07      2.41 o 
   8   9   4        1.44        2.49      2.81 o 
  -7  10   4        0.55        8.77      2.63 o 
  -6  10   4      216.14      203.21      4.46 o 
  -5  10   4       16.01       18.94      2.82 o 
  -4  10   4       10.98       10.73      2.19 o 
  -3  10   4        7.98        8.87      2.09 o 
  -2  10   4      138.35      149.38      4.51 o 
  -1  10   4       28.25       35.58      2.00 o 
   0  10   4       14.83       15.27      1.87 o 
   1  10   4       11.85        7.56      1.89 o 
   2  10   4        3.94        8.05      2.03 o 
   3  10   4        3.75        4.36      1.95 o 
   4  10   4       11.19       11.65      2.14 o 
   5  10   4        0.75        4.67      2.16 o 
   6  10   4       12.26        8.66      2.10 o 
   7  10   4       15.39       21.94      2.48 o 
  -6  11   4        0.00        3.17      2.78 o 
  -5  11   4       16.00       15.86      2.19 o 
  -4  11   4       11.70       10.41      2.23 o 
  -3  11   4        3.30        7.04      2.09 o 
  -2  11   4        5.74        6.16      1.93 o 
  -1  11   4       14.30       14.85      1.89 o 
   0  11   4        3.20        8.40      1.95 o 
   1  11   4       34.58       36.42      2.12 o 
   2  11   4        3.74        6.39      2.00 o 
   3  11   4        1.16        8.07      2.13 o 
   4  11   4        9.16        9.84      2.15 o 
   5  11   4       29.76       36.41      2.22 o 
   6  11   4        1.74       -0.11      2.19 o 
  -5  12   4        1.01        4.50      2.25 o 
  -4  12   4       61.64       67.93      2.63 o 
  -3  12   4       18.42       20.91      2.19 o 
  -2  12   4       25.68       29.57      2.09 o 
  -1  12   4        5.68        7.80      1.95 o 
   0  12   4        5.59        5.67      1.90 o 
   1  12   4       14.72       13.48      1.94 o 
   2  12   4      117.06      104.98      2.49 o 
   3  12   4       10.46       11.72      1.97 o 
   4  12   4        4.42        7.48      2.15 o 
  -3  13   4       33.86       34.40      2.19 o 
  -2  13   4        5.17        9.11      2.10 o 
  -1  13   4       31.77       26.47      2.11 o 
   0  13   4       10.23       14.22      2.11 o 
   1  13   4        0.21        0.05      2.07 o 
   2  13   4        2.38       -0.14      1.95 o 
  -9   0   5       89.33       80.89      4.21 o 
  -7   0   5      348.66      345.00      6.98 o 
  -5   0   5      224.38      217.20      8.63 o 
  -3   0   5      167.79      117.34      6.90 o 
  -1   0   5     1117.81     1265.54     65.68 o 
   1   0   5     2580.26     2356.56     21.15 o 
   3   0   5       54.77       62.50      5.13 o 
   5   0   5      584.11      594.90     33.76 o 
   7   0   5      154.81      119.54      4.85 o 
   9   0   5        4.23        1.37      4.60 o 
 -10   1   5        1.24        6.25      2.99 o 
  -9   1   5       34.82       33.72      3.10 o 
  -8   1   5       17.97       17.03      3.21 o 
  -7   1   5        0.04        1.88      3.47 o 
  -6   1   5        1.02        3.72      3.26 o 
  -5   1   5       59.42       46.85      3.57 o 
  -4   1   5       85.20       84.47      4.22 o 
  -3   1   5       36.99       28.74      4.42 o 
  -2   1   5        1.63        3.24      5.00 o 
  -1   1   5        3.76        4.78      5.14 o 
   0   1   5      135.83      130.59      5.30 o 
   1   1   5        7.18       15.31      3.80 o 
   2   1   5      217.76      292.32      9.90 o 
   3   1   5      579.99      617.94     17.21 o 
   4   1   5        0.05        8.82      3.25 o 
   5   1   5        5.71       12.60      2.95 o 
   6   1   5        7.63       14.02      3.04 o 
   7   1   5       51.45       44.09      3.08 o 
   8   1   5       20.87       15.59      2.70 o 
   9   1   5        0.15        2.50      3.04 o 
  10   1   5       11.43       18.37      2.86 o 
 -10   2   5       12.95       14.88      2.86 o 
  -9   2   5       60.93       80.89      3.24 o 
  -8   2   5      152.77      149.90      4.81 o 
  -7   2   5       11.35       12.91      3.01 o 
  -6   2   5       39.89       32.66      3.33 o 
  -5   2   5      349.08      344.83      8.41 o 
  -4   2   5       22.76       20.37      3.70 o 
  -3   2   5     1172.98     1149.48     29.63 o 
  -2   2   5       36.35       32.86      5.18 o 
  -1   2   5      118.52      105.22      6.16 o 
   0   2   5      143.86      149.04      4.78 o 
   1   2   5      941.87     1037.65     25.07 o 
   2   2   5      701.46      745.51     71.31 o 
   3   2   5     1480.21     1519.39     86.36 o 
   4   2   5        2.30        2.94      2.84 o 
   5   2   5       69.35       53.34      3.24 o 
   6   2   5      169.68      159.31      4.72 o 
   7   2   5       31.89       50.22      3.26 o 
   8   2   5        0.21        3.62      2.94 o 
   9   2   5       52.56       49.57      4.20 o 
  10   2   5        3.11        6.58      3.32 o 
 -10   3   5        1.98        5.06      2.75 o 
  -9   3   5        0.14        3.51      2.73 o 
  -8   3   5       66.51       56.04      2.88 o 
  -7   3   5        3.37        7.59      2.41 o 
  -6   3   5       13.67       14.03      2.63 o 
  -5   3   5       94.00      113.07      3.22 o 
  -4   3   5        7.32        8.52      2.82 o 
  -3   3   5       39.67       41.84      3.19 o 
  -2   3   5      331.28      319.53      5.85 o 
  -1   3   5      657.21      744.01     12.62 o 
   0   3   5      313.63      379.23     17.03 o 
   1   3   5      361.01      400.61     10.56 o 
   2   3   5      333.84      369.25     12.29 o 
   3   3   5      216.78      248.24      7.47 o 
   4   3   5       17.88       31.84      3.16 o 
   5   3   5       72.96       69.85      2.88 o 
   6   3   5       84.84       71.07      3.31 o 
   7   3   5        0.70        2.94      2.74 o 
   8   3   5        1.98        5.95      2.82 o 
   9   3   5        1.28        5.70      3.20 o 
  10   3   5        2.61        6.88      3.09 o 
  -9   4   5      103.29      114.40      3.21 o 
  -8   4   5      117.99      114.22      5.04 o 
  -7   4   5      188.44      185.85      3.06 o 
  -6   4   5      233.68      235.87      6.94 o 
  -5   4   5      632.08      647.39     14.22 o 
  -4   4   5     1163.02     1274.39     40.34 o 
  -3   4   5      139.87      125.21      3.57 o 
  -2   4   5      270.22      282.18      8.84 o 
  -1   4   5      410.59      413.92     10.80 o 
   0   4   5      754.04      764.45     13.28 o 
   1   4   5      283.79      210.20      4.59 o 
   2   4   5      387.27      433.58     12.32 o 
   3   4   5      101.08       90.95      4.78 o 
   4   4   5      252.60      264.26      9.57 o 
   5   4   5       89.06       88.91      3.04 o 
   6   4   5       61.81       51.34      2.83 o 
   7   4   5        6.98        8.94      2.49 o 
   8   4   5        1.94        4.21      2.76 o 
   9   4   5        2.68        4.45      2.73 o 
  -9   5   5        3.54        8.72      2.74 o 
  -8   5   5       20.37       16.58      2.54 o 
  -7   5   5      187.37      210.81      4.22 o 
  -6   5   5       44.26       45.77      2.71 o 
  -5   5   5      164.59      173.61      3.33 o 
  -4   5   5       33.08       34.71      2.83 o 
  -3   5   5      501.35      539.08     15.35 o 
  -2   5   5       94.35      110.24      4.26 o 
  -1   5   5       32.48       34.41      2.66 o 
   0   5   5      268.22      262.83      7.00 o 
   1   5   5       79.08       92.02      2.81 o 
   2   5   5      226.75      216.34      6.23 o 
   3   5   5        2.43        8.93      2.41 o 
   4   5   5       87.01      100.47      5.86 o 
   5   5   5      387.23      350.35     18.98 o 
   6   5   5        6.48       23.58      2.72 o 
   7   5   5        5.67        7.70      2.60 o 
   8   5   5       28.96       24.72      2.68 o 
   9   5   5        0.18        6.55      2.86 o 
  -9   6   5        0.49        4.04      2.72 o 
  -8   6   5        1.11        3.09      2.70 o 
  -7   6   5      231.05      216.01      3.36 o 
  -6   6   5      101.63      103.03      2.92 o 
  -5   6   5        5.11        3.09      2.63 o 
  -4   6   5        3.75       12.68      2.81 o 
  -3   6   5      352.14      349.74     17.53 o 
  -2   6   5      419.08      368.88      5.20 o 
  -1   6   5       26.86       28.96      2.67 o 
   0   6   5      472.07      442.27      8.30 o 
   1   6   5       48.88       46.47      2.65 o 
   2   6   5      301.93      274.53      6.88 o 
   3   6   5       43.20       41.32      2.64 o 
   4   6   5      283.08      307.37     12.42 o 
   5   6   5        1.74        5.32      2.48 o 
   6   6   5      709.94      653.79     19.61 o 
   7   6   5      141.79      129.28      5.45 o 
   8   6   5      152.87      109.24      3.07 o 
   9   6   5        1.64        7.45      2.72 o 
  -8   7   5        0.32        3.79      2.65 o 
  -7   7   5      216.00      200.72      3.38 o 
  -6   7   5       22.68       25.50      2.58 o 
  -5   7   5        1.00        1.92      2.48 o 
  -4   7   5      131.82      133.39      3.43 o 
  -3   7   5      523.17      517.02     27.88 o 
  -2   7   5       35.74       42.38      2.67 o 
  -1   7   5       32.05       43.93      2.51 o 
   0   7   5        4.68        3.79      2.41 o 
   1   7   5        2.76        8.53      2.46 o 
   2   7   5       10.72        9.48      2.47 o 
   3   7   5        7.79       11.93      2.44 o 
   4   7   5      162.71      165.75      9.28 o 
   5   7   5       38.00       31.08      2.36 o 
   6   7   5        1.71        1.46      2.65 o 
   7   7   5       21.92       20.13      2.87 o 
   8   7   5       87.77       67.39      2.88 o 
  -8   8   5       55.55       60.43      2.86 o 
  -7   8   5        8.27       12.34      2.60 o 
  -6   8   5        7.31       14.62      2.68 o 
  -5   8   5       78.33       74.63      2.76 o 
  -4   8   5      808.80      798.89     30.88 o 
  -3   8   5      353.55      310.85     11.01 o 
  -2   8   5      561.45      555.00     12.97 o 
  -1   8   5      264.81      265.49      8.79 o 
   0   8   5      149.99      133.96      3.79 o 
   1   8   5        3.38        0.44      2.03 o 
   2   8   5       22.74       23.10      2.13 o 
   3   8   5       23.80       20.99      2.11 o 
   4   8   5        8.29       11.57      2.29 o 
   5   8   5        8.07        8.05      2.27 o 
   6   8   5        0.57        4.26      2.40 o 
   7   8   5       22.12       18.40      2.80 o 
   8   8   5        0.15        4.93      2.69 o 
  -7   9   5       21.22       26.90      2.65 o 
  -6   9   5       65.67       72.68      2.78 o 
  -5   9   5       28.61       31.56      2.85 o 
  -4   9   5       82.35       74.73      4.28 o 
  -3   9   5       16.13       17.42      2.35 o 
  -2   9   5       18.38       24.17      2.15 o 
  -1   9   5       60.97       61.60      2.83 o 
   0   9   5       92.87       96.59      2.35 o 
   1   9   5        4.02        8.32      1.85 o 
   2   9   5       14.83       14.69      2.40 o 
   3   9   5        9.18       13.49      2.15 o 
   4   9   5       11.09       14.30      2.18 o 
   5   9   5        2.45        8.46      2.32 o 
   6   9   5        0.80        6.59      2.28 o 
   7   9   5        9.81        8.28      2.62 o 
  -6  10   5      102.02      115.87      3.95 o 
  -5  10   5        4.21        5.37      2.60 o 
  -4  10   5       12.19        9.33      2.37 o 
  -3  10   5       45.99       50.56      2.52 o 
  -2  10   5        0.22        0.21      1.96 o 
  -1  10   5       13.04       13.88      2.05 o 
   0  10   5       18.48       20.68      2.05 o 
   1  10   5       39.46       44.64      2.21 o 
   2  10   5       63.01       66.22      2.33 o 
   3  10   5      183.16      175.14      5.18 o 
   4  10   5       60.52       55.34      2.38 o 
   5  10   5       98.19       80.97      2.83 o 
   6  10   5        5.78        9.38      2.68 o 
  -5  11   5       10.45       15.81      2.55 o 
  -4  11   5       93.25       88.74      2.75 o 
  -3  11   5       25.42       23.75      2.26 o 
  -2  11   5       51.21       56.34      2.28 o 
  -1  11   5       12.08       16.07      2.09 o 
   0  11   5        0.59        4.02      1.88 o 
   1  11   5        7.20        8.12      1.88 o 
   2  11   5       24.64       27.07      2.08 o 
   3  11   5        0.80        6.77      2.05 o 
   4  11   5        1.54        5.99      2.05 o 
   5  11   5       32.54       27.34      2.33 o 
  -4  12   5        0.45        2.38      2.41 o 
  -3  12   5        3.84        7.84      1.97 o 
  -2  12   5        0.95        5.86      2.05 o 
  -1  12   5       90.08       83.55      2.14 o 
   0  12   5       11.79       13.88      2.03 o 
   1  12   5       38.64       38.43      2.23 o 
   2  12   5        0.00        3.37      2.11 o 
   3  12   5        5.01        6.32      2.13 o 
   4  12   5        0.62        1.69      2.00 o 
   0  13   5        1.05        3.48      2.04 o 
  -8   0   6      686.92      638.58     42.08 o 
  -6   0   6     1065.14     1069.40     37.09 o 
  -4   0   6      811.09      832.99     11.30 o 
  -2   0   6     1730.15     1683.58     54.89 o 
   0   0   6      706.36      666.73     14.63 o 
   2   0   6      521.77      523.76     29.82 o 
   4   0   6     1227.84     1308.62     89.16 o 
   6   0   6        3.57       11.46      5.20 o 
   8   0   6       10.23       18.42      6.27 o 
  -9   1   6        1.29        2.49      3.22 o 
  -8   1   6       74.49       74.73      3.57 o 
  -7   1   6       13.79       15.75      3.88 o 
  -6   1   6       29.66       42.14      3.86 o 
  -5   1   6       52.32       56.30      3.92 o 
  -4   1   6       20.34       21.24      4.01 o 
  -3   1   6       34.57       21.49      4.40 o 
  -2   1   6        5.83        6.59      5.19 o 
  -1   1   6      337.97      380.32     13.85 o 
   0   1   6       30.51       16.83      3.99 o 
   1   1   6       95.47      106.04      4.15 o 
   2   1   6       11.41       16.59      3.46 o 
   3   1   6      174.01      188.44     11.50 o 
   4   1   6       50.59       75.36      3.80 o 
   5   1   6      494.09      527.96     14.49 o 
   6   1   6       70.48       74.96      3.14 o 
   7   1   6        2.29       15.16      2.66 o 
   8   1   6        8.21       12.77      2.73 o 
   9   1   6        9.70       19.98      2.91 o 
  -9   2   6       14.82       18.85      2.76 o 
  -8   2   6       62.71       80.78      3.30 o 
  -7   2   6      101.75       84.08      3.01 o 
  -6   2   6       76.71       82.46      3.36 o 
  -5   2   6      226.65      211.81      6.27 o 
  -4   2   6      794.81      742.28     18.60 o 
  -3   2   6      191.20      205.86      6.10 o 
  -2   2   6      652.68      558.31     12.75 o 
  -1   2   6      577.71      583.86      7.63 o 
   0   2   6       39.39       42.24      4.20 o 
   1   2   6      443.89      420.86      7.02 o 
   2   2   6      686.70      649.39     20.94 o 
   3   2   6      445.38      469.67     22.91 o 
   4   2   6        2.81       10.79      2.84 o 
   5   2   6      179.60      165.15      8.94 o 
   6   2   6       90.00      116.44      7.30 o 
   7   2   6       18.70       22.46      3.06 o 
   8   2   6       34.64       26.41      3.21 o 
   9   2   6        0.07        1.65      2.68 o 
  -9   3   6       25.31       21.43      2.83 o 
  -8   3   6        0.09        4.94      2.80 o 
  -7   3   6        2.09        0.93      2.46 o 
  -6   3   6       39.24       38.63      2.87 o 
  -5   3   6      245.69      248.57      7.65 o 
  -4   3   6      120.92      117.37      3.59 o 
  -3   3   6      112.05      115.18      3.99 o 
  -2   3   6       35.47       38.48      3.30 o 
  -1   3   6      116.08      112.66      4.88 o 
   0   3   6      126.69      158.39      8.69 o 
   1   3   6       57.89       56.47      2.75 o 
   2   3   6        0.33        4.40      2.73 o 
   3   3   6       33.04       24.40      2.82 o 
   4   3   6        2.39        2.38      3.11 o 
   5   3   6        8.17        8.66      3.02 o 
   6   3   6       41.18       32.43      2.92 o 
   7   3   6      100.03      121.51      5.13 o 
   8   3   6       36.23       28.96      3.31 o 
   9   3   6        6.21        4.83      3.11 o 
  -9   4   6        5.28        6.70      2.69 o 
  -8   4   6        0.86        8.35      2.48 o 
  -7   4   6       96.12       94.22      2.81 o 
  -6   4   6      108.19       90.50      2.99 o 
  -5   4   6      857.14      860.16     21.62 o 
  -4   4   6       23.74       27.27      3.28 o 
  -3   4   6      293.16      270.36     14.84 o 
  -2   4   6       98.76       95.55      4.46 o 
  -1   4   6      243.74      235.67     14.98 o 
   0   4   6      349.11      336.47      7.47 o 
   1   4   6       98.88       97.71      4.41 o 
   2   4   6      353.11      354.74      9.80 o 
   3   4   6       39.85       36.32      2.73 o 
   4   4   6      219.73      225.35      5.52 o 
   5   4   6      123.70      143.51      5.83 o 
   6   4   6      121.49      118.17      5.34 o 
   7   4   6      192.32      160.03      4.56 o 
   8   4   6       28.15       39.95      3.22 o 
   9   4   6        4.07        7.40      3.10 o 
  -9   5   6       35.81       33.16      2.86 o 
  -8   5   6        1.96        2.74      2.56 o 
  -7   5   6       36.66       33.74      2.63 o 
  -6   5   6      181.81      173.12      5.61 o 
  -5   5   6      635.42      622.98     10.12 o 
  -4   5   6      151.57      147.35      4.54 o 
  -3   5   6       83.21       86.93      3.48 o 
  -2   5   6      148.35      160.82      4.12 o 
  -1   5   6       92.37       96.34      5.11 o 
   0   5   6        3.78       16.43      2.66 o 
   1   5   6      393.51      420.25     13.00 o 
   2   5   6       15.51       29.89      2.47 o 
   3   5   6       33.58       37.71      2.57 o 
   4   5   6        0.04       17.95      2.75 o 
   5   5   6       67.89       58.68      2.92 o 
   6   5   6      107.56      119.14      6.49 o 
   7   5   6        8.62        6.12      2.64 o 
   8   5   6      115.32       88.03      3.12 o 
   9   5   6        3.17        5.34      2.99 o 
  -8   6   6       33.72       44.66      2.70 o 
  -7   6   6       23.23       30.75      2.79 o 
  -6   6   6       28.76       36.13      2.77 o 
  -5   6   6       59.39       60.02      2.85 o 
  -4   6   6        4.04        5.44      2.74 o 
  -3   6   6      233.10      236.36      7.96 o 
  -2   6   6       22.05       28.32      2.97 o 
  -1   6   6       59.39       58.08      2.73 o 
   0   6   6        3.30        6.30      2.60 o 
   1   6   6      315.48      304.93     11.45 o 
   2   6   6        0.91        4.73      2.49 o 
   3   6   6      139.72      158.20      3.96 o 
   4   6   6       39.73       37.87      2.64 o 
   5   6   6        9.18        5.94      2.43 o 
   6   6   6       63.73       65.52      3.31 o 
   7   6   6        3.89        6.21      2.47 o 
   8   6   6       17.23       15.76      2.79 o 
  -8   7   6        3.95        5.77      2.79 o 
  -7   7   6        0.06        2.78      2.62 o 
  -6   7   6       30.17       39.90      2.76 o 
  -5   7   6        2.38        5.61      2.60 o 
  -4   7   6        8.66       15.23      2.74 o 
  -3   7   6      320.13      351.75     10.36 o 
  -2   7   6      252.54      219.24      8.44 o 
  -1   7   6      183.51      151.46      5.87 o 
   0   7   6       34.10       30.94      2.58 o 
   1   7   6       17.89       18.60      2.65 o 
   2   7   6        1.58        8.09      2.49 o 
   3   7   6       14.33       15.29      2.39 o 
   4   7   6       81.58       71.47      3.41 o 
   5   7   6       24.02       29.33      2.54 o 
   6   7   6        9.57       14.16      2.75 o 
   7   7   6        0.84        3.58      2.74 o 
   8   7   6       59.68       51.34      3.47 o 
  -7   8   6       95.44      104.84      3.04 o 
  -6   8   6        4.83        9.68      2.74 o 
  -5   8   6      250.78      260.02      4.87 o 
  -4   8   6        1.88        6.29      2.66 o 
  -3   8   6      120.20      128.18      7.05 o 
  -2   8   6        0.03       12.69      2.59 o 
  -1   8   6      708.12      705.84     14.88 o 
   0   8   6       20.49       19.59      2.48 o 
   1   8   6      228.59      228.61      4.66 o 
   2   8   6       12.52       15.21      2.39 o 
   3   8   6      106.89      100.79      4.10 o 
   4   8   6       14.98       21.42      2.52 o 
   5   8   6       10.76       13.24      2.45 o 
   6   8   6        0.06        2.57      2.45 o 
   7   8   6       74.40       62.62      3.06 o 
  -6   9   6       13.61       12.41      2.72 o 
  -5   9   6       18.52       23.43      2.87 o 
  -4   9   6        1.86        1.49      2.73 o 
  -3   9   6      143.08      141.59      5.42 o 
  -2   9   6      484.28      446.86      8.89 o 
  -1   9   6      101.73      107.64      4.71 o 
   0   9   6       11.71       16.68      2.38 o 
   1   9   6       83.26       88.04      2.63 o 
   2   9   6        9.66       11.02      2.32 o 
   3   9   6       27.54       31.09      2.42 o 
   4   9   6       14.67       17.47      2.28 o 
   5   9   6        4.47        4.96      2.43 o 
   6   9   6        4.80       10.90      2.42 o 
  -5  10   6        1.58        7.50      2.57 o 
  -4  10   6       11.75       12.25      2.87 o 
  -3  10   6      122.02      115.36      3.44 o 
  -2  10   6       77.30       87.25      3.85 o 
  -1  10   6        4.13        5.37      2.30 o 
   0  10   6      393.16      379.64     13.58 o 
   1  10   6       24.71       23.08      2.44 o 
   2  10   6        2.64        6.29      2.34 o 
   3  10   6       35.79       32.69      2.58 o 
   4  10   6        0.05        3.44      2.27 o 
   5  10   6       25.79       23.21      2.50 o 
  -4  11   6       11.77       11.69      2.77 o 
  -3  11   6       16.83       11.95      2.60 o 
  -2  11   6       27.05       23.37      2.42 o 
  -1  11   6        2.01        4.26      2.33 o 
   0  11   6       38.91       37.70      2.47 o 
   1  11   6       25.12       24.18      3.16 o 
   2  11   6       15.51       12.24      2.39 o 
   3  11   6        8.16       11.69      2.29 o 
   4  11   6        0.49        4.53      2.45 o 
  -2  12   6       44.02       41.18      2.51 o 
  -1  12   6        1.11        0.06      2.15 o 
   0  12   6       11.25       15.26      2.31 o 
   1  12   6        0.45        2.05      2.29 o 
   2  12   6        7.05        4.56      2.31 o 
  -9   0   7        4.52        7.42      6.49 o 
  -7   0   7       57.89       94.26      5.96 o 
  -5   0   7      267.37      261.01      8.00 o 
  -3   0   7      158.78      171.32      7.68 o 
  -1   0   7      507.81      439.47     10.31 o 
   1   0   7      643.84      653.50      9.43 o 
   3   0   7      576.20      590.81     23.00 o 
   5   0   7      351.46      344.24     37.51 o 
   7   0   7      217.35      244.03     13.12 o 
   9   0   7        0.58        6.16      3.71 o 
  -9   1   7       16.06       16.80      3.28 o 
  -8   1   7       19.26       19.06      3.36 o 
  -7   1   7       17.59       12.37      4.32 o 
  -6   1   7      221.10      186.70      6.39 o 
  -5   1   7        0.03       -0.15      4.40 o 
  -4   1   7       11.45       13.75      4.95 o 
  -3   1   7        4.49        7.08      4.84 o 
  -2   1   7      233.98      226.14      9.68 o 
  -1   1   7       71.76       60.33      5.16 o 
   0   1   7       97.05      123.33      5.00 o 
   1   1   7        7.19        5.69      4.09 o 
   2   1   7       11.39       15.11      3.75 o 
   3   1   7       15.72       19.40      3.07 o 
   4   1   7       13.54       24.60      3.23 o 
   5   1   7        1.62        5.69      2.57 o 
   6   1   7      160.07      176.40      7.18 o 
   7   1   7        3.65       15.64      2.87 o 
   8   1   7        8.36       26.09      2.72 o 
   9   1   7       13.37       13.37      2.74 o 
  -9   2   7      138.96      140.40      3.29 o 
  -8   2   7       42.29       49.17      3.08 o 
  -7   2   7      193.65      190.74      3.80 o 
  -6   2   7      104.49       90.58      4.27 o 
  -5   2   7      266.19      245.39      5.39 o 
  -4   2   7      586.83      551.57     12.82 o 
  -3   2   7     1294.97     1276.45     48.43 o 
  -2   2   7      127.43      112.07      5.14 o 
  -1   2   7      746.62      711.48      9.19 o 
   0   2   7       59.68       68.65      8.35 o 
   1   2   7      149.53      142.05      4.23 o 
   2   2   7        9.47       12.62      3.85 o 
   3   2   7      123.95      114.11      4.33 o 
   4   2   7        1.50        3.62      2.72 o 
   5   2   7       49.27       58.78      2.91 o 
   6   2   7       29.46       42.12      2.88 o 
   7   2   7       11.14        7.28      2.76 o 
   8   2   7        2.41        2.90      2.71 o 
   9   2   7       53.59       65.58      3.00 o 
  -9   3   7        1.02        0.01      2.70 o 
  -8   3   7        0.09        4.94      2.65 o 
  -7   3   7       75.62       79.63      3.47 o 
  -6   3   7        9.17        7.99      2.86 o 
  -5   3   7       10.64       20.69      3.03 o 
  -4   3   7      295.20      282.46     11.09 o 
  -3   3   7      894.08      923.88     57.60 o 
  -2   3   7       46.21       56.86      3.42 o 
  -1   3   7       12.21       16.00      3.00 o 
   0   3   7        9.06       14.20      3.10 o 
   1   3   7        6.51       13.85      2.79 o 
   2   3   7       38.69       37.41      2.89 o 
   3   3   7        1.03        9.87      3.02 o 
   4   3   7        3.84       15.00      3.13 o 
   5   3   7       44.62       70.71      3.10 o 
   6   3   7       87.10      112.08      3.19 o 
   7   3   7       18.55       25.82      2.99 o 
   8   3   7       27.94       21.15      2.67 o 
  -8   4   7       25.28       23.38      2.60 o 
  -7   4   7      121.93      137.68      3.32 o 
  -6   4   7       83.60       96.83      2.97 o 
  -5   4   7        3.08        7.41      3.05 o 
  -4   4   7        2.41        8.87      3.07 o 
  -3   4   7      147.51      149.76      9.62 o 
  -2   4   7      767.74      753.29     21.54 o 
  -1   4   7      301.40      273.65     22.00 o 
   0   4   7       65.29       74.66      3.11 o 
   1   4   7        0.84        3.49      2.75 o 
   2   4   7       44.75       45.21      3.22 o 
   3   4   7       65.57       67.00      3.14 o 
   4   4   7      189.34      209.06     10.71 o 
   5   4   7        0.40        3.27      2.75 o 
   6   4   7       44.82       29.52      2.85 o 
   7   4   7       19.15       11.76      2.94 o 
   8   4   7       62.97       64.40      4.11 o 
  -8   5   7        0.28        1.81      2.65 o 
  -7   5   7       11.38       12.69      2.55 o 
  -6   5   7        4.19        3.64      2.53 o 
  -5   5   7        0.26        3.66      2.79 o 
  -4   5   7       35.37       40.05      2.89 o 
  -3   5   7       79.81       83.96      2.89 o 
  -2   5   7        0.31        1.89      3.08 o 
  -1   5   7      155.88      165.38      6.02 o 
   0   5   7       18.21       20.06      3.22 o 
   1   5   7       82.65       90.29      3.39 o 
   2   5   7        2.50        8.87      2.83 o 
   3   5   7        4.05        4.77      2.51 o 
   4   5   7       18.79       22.38      2.50 o 
   5   5   7        7.29        7.21      2.54 o 
   6   5   7       18.16       19.32      2.50 o 
   7   5   7        7.73       16.09      2.76 o 
   8   5   7        1.91        0.49      2.83 o 
  -8   6   7        7.53       10.03      2.74 o 
  -7   6   7       18.75       32.65      2.78 o 
  -6   6   7      163.60      153.73      3.30 o 
  -5   6   7        5.63        5.97      2.76 o 
  -4   6   7      434.81      446.08     24.67 o 
  -3   6   7       16.86       19.70      2.84 o 
  -2   6   7      131.49      128.32      4.22 o 
  -1   6   7       46.66       48.76      2.83 o 
   0   6   7      813.89      717.63     28.20 o 
   1   6   7        2.05        8.44      2.57 o 
   2   6   7      574.35      563.79     12.29 o 
   3   6   7      114.17      107.42      3.94 o 
   4   6   7      120.45      108.90      3.32 o 
   5   6   7       11.19       10.88      2.72 o 
   6   6   7        3.40       11.99      2.78 o 
   7   6   7        2.85        2.49      2.46 o 
  -7   7   7       47.97       51.83      3.04 o 
  -6   7   7        5.61        7.14      2.72 o 
  -5   7   7       13.92       17.10      2.90 o 
  -4   7   7        0.03        5.27      2.69 o 
  -3   7   7       17.27       22.70      2.80 o 
  -2   7   7        3.09        6.10      2.70 o 
  -1   7   7       50.91       45.52      2.63 o 
   0   7   7        9.52       11.28      2.63 o 
   1   7   7        0.31        5.76      2.61 o 
   2   7   7        0.24        4.93      2.41 o 
   3   7   7        0.05        8.92      2.51 o 
   4   7   7       16.92       18.43      2.50 o 
   5   7   7        1.79        7.53      2.44 o 
   6   7   7       16.06       16.16      2.65 o 
   7   7   7        7.00       23.21      3.16 o 
  -6   8   7       28.53       34.38      2.96 o 
  -5   8   7       80.16       73.87      2.97 o 
  -4   8   7       25.65       35.50      2.95 o 
  -3   8   7        0.66        1.24      2.76 o 
  -2   8   7       16.16       19.97      2.74 o 
  -1   8   7      125.31      115.67      2.81 o 
   0   8   7       14.76        9.17      2.35 o 
   1   8   7       26.23       28.03      2.62 o 
   2   8   7       29.10       25.51      2.38 o 
   3   8   7       17.88       22.21      2.47 o 
   4   8   7       12.26       16.92      2.57 o 
   5   8   7        0.91        2.80      2.54 o 
   6   8   7       24.35       16.20      2.62 o 
  -5   9   7        4.28        4.90      2.76 o 
  -4   9   7       67.06       62.59      2.99 o 
  -3   9   7        0.61        2.62      2.83 o 
  -2   9   7       33.13       39.23      2.89 o 
  -1   9   7       10.20       19.05      2.51 o 
   0   9   7       28.30       33.98      2.51 o 
   1   9   7       28.90       28.21      2.50 o 
   2   9   7       28.10       27.45      2.56 o 
   3   9   7       22.28       17.20      2.45 o 
   4   9   7        0.03        2.33      2.50 o 
   5   9   7        1.42        8.07      2.62 o 
  -4  10   7       28.15       36.49      2.85 o 
  -3  10   7       97.74       92.16      3.75 o 
  -2  10   7       69.47       60.81      2.80 o 
  -1  10   7      116.78      115.71      4.91 o 
   0  10   7      187.75      160.31      4.50 o 
   1  10   7      135.08      127.58      3.34 o 
   2  10   7       48.04       45.23      2.82 o 
   3  10   7       11.77        5.69      2.44 o 
   4  10   7        2.46        5.31      2.49 o 
  -3  11   7       27.53       32.02      2.76 o 
  -2  11   7       11.27       11.39      2.60 o 
  -1  11   7        3.51        5.37      2.38 o 
   0  11   7       39.31       43.68      2.99 o 
   1  11   7       20.77       24.79      2.55 o 
   2  11   7        0.44        7.62      2.39 o 
   3  11   7       25.52       29.45      2.41 o 
  -8   0   8       12.42       15.65      6.70 o 
  -6   0   8      210.23      223.22      7.95 o 
  -4   0   8        3.26        3.76      6.92 o 
  -2   0   8     2101.56     2040.63     22.56 o 
   0   0   8     1831.57     1883.77     37.31 o 
   2   0   8       58.72       65.48      4.92 o 
   4   0   8      141.70      135.41     14.41 o 
   6   0   8       44.75       58.92      4.31 o 
   8   0   8        1.47        2.85      3.81 o 
  -8   1   8       34.37       26.38      3.33 o 
  -7   1   8        3.31        5.62      4.30 o 
  -6   1   8      130.30      122.46      5.28 o 
  -5   1   8       26.61       24.89      4.94 o 
  -4   1   8      241.93      230.96      7.00 o 
  -3   1   8       40.98       39.40      6.09 o 
  -2   1   8      479.29      475.21     17.72 o 
  -1   1   8      156.95      155.58     12.28 o 
   0   1   8        1.42       10.77      4.77 o 
   1   1   8       11.64       27.48      4.75 o 
   2   1   8        0.19        3.36      3.08 o 
   3   1   8        6.39       14.65      3.17 o 
   4   1   8        0.03        1.25      2.94 o 
   5   1   8       34.06       43.25      2.65 o 
   6   1   8        1.50        6.40      2.72 o 
   7   1   8        2.04        6.93      2.65 o 
   8   1   8        0.75        3.57      2.46 o 
  -8   2   8       31.26       44.85      3.41 o 
  -7   2   8        1.72        5.87      2.96 o 
  -6   2   8      195.48      200.60      5.03 o 
  -5   2   8        5.35        4.99      5.01 o 
  -4   2   8      530.08      462.87      7.89 o 
  -3   2   8      206.95      190.45      6.38 o 
  -2   2   8       36.39       33.58      5.27 o 
  -1   2   8     1082.74      992.77     66.57 o 
   0   2   8      171.29      148.36      5.34 o 
   1   2   8      198.13      201.26      5.48 o 
   2   2   8      186.28      190.48      5.01 o 
   3   2   8      182.07      168.62      3.85 o 
   4   2   8      141.92      135.45      4.82 o 
   5   2   8       73.76       83.59      2.90 o 
   6   2   8       48.10       46.48      2.69 o 
   7   2   8       84.85       58.88      3.14 o 
   8   2   8       56.87       70.26      2.86 o 
  -8   3   8        1.63        6.33      2.65 o 
  -7   3   8       61.52       52.29      3.36 o 
  -6   3   8        5.29       12.11      3.31 o 
  -5   3   8       58.05       44.99      3.70 o 
  -4   3   8      294.84      256.92      4.52 o 
  -3   3   8      114.70      101.13      3.86 o 
  -2   3   8      319.09      282.74     15.36 o 
  -1   3   8      272.93      253.68      7.58 o 
   0   3   8       10.48        9.56      3.18 o 
   1   3   8       41.45       34.77      3.22 o 
   2   3   8       64.45       56.52      3.04 o 
   3   3   8        0.40        1.46      2.91 o 
   4   3   8        1.22        7.98      2.78 o 
   5   3   8       14.54       18.43      2.55 o 
   6   3   8        5.45        5.03      2.65 o 
   7   3   8        3.00        1.60      2.66 o 
   8   3   8        0.53        8.77      3.01 o 
  -7   4   8      142.24      154.66      3.49 o 
  -6   4   8       80.84      107.82      7.00 o 
  -5   4   8      127.59      107.11      4.12 o 
  -4   4   8       39.32       44.79      3.32 o 
  -3   4   8      215.97      211.32      8.14 o 
  -2   4   8      198.52      198.08      6.47 o 
  -1   4   8        2.36        3.56      2.89 o 
   0   4   8       87.39       85.08      3.49 o 
   1   4   8      347.01      306.97      5.17 o 
   2   4   8        4.10        6.44      2.76 o 
   3   4   8      134.79      145.91      3.30 o 
   4   4   8        9.16       15.20      2.85 o 
   5   4   8        1.15        0.09      2.44 o 
   6   4   8        2.04        2.41      2.63 o 
   7   4   8        0.25        7.78      2.67 o 
  -7   5   8        0.11        2.99      2.86 o 
  -6   5   8        3.97        9.25      2.97 o 
  -5   5   8        1.67        2.58      2.77 o 
  -4   5   8        7.55       12.67      3.19 o 
  -3   5   8       59.37       60.38      5.38 o 
  -2   5   8       90.03       89.41      3.26 o 
  -1   5   8        9.84       13.46      2.93 o 
   0   5   8       33.94       31.77      3.18 o 
   1   5   8        6.49        5.79      2.74 o 
   2   5   8       42.54       35.72      2.97 o 
   3   5   8       31.00       34.16      2.64 o 
   4   5   8       96.37       98.27      5.86 o 
   5   5   8        9.10       14.50      2.97 o 
   6   5   8       11.99       18.11      2.87 o 
   7   5   8       17.11       18.93      2.89 o 
  -7   6   8       16.69       14.55      2.93 o 
  -6   6   8        0.01        5.59      2.91 o 
  -5   6   8       83.59       90.34      7.14 o 
  -4   6   8        0.06        1.71      2.65 o 
  -3   6   8       52.73       61.71      3.11 o 
  -2   6   8        0.44       -1.61      2.61 o 
  -1   6   8      113.88      120.83      5.58 o 
   0   6   8        1.68        3.78      2.56 o 
   1   6   8        2.67        3.29      2.34 o 
   2   6   8        0.05        5.02      2.50 o 
   3   6   8        5.28       10.40      2.59 o 
   4   6   8       22.81       26.16      2.73 o 
   5   6   8       15.55       35.51      3.52 o 
   6   6   8        5.37        2.07      2.93 o 
   7   6   8        0.95        0.79      2.80 o 
  -6   7   8      111.95      109.26      5.28 o 
  -5   7   8        0.01        1.86      2.91 o 
  -4   7   8        2.93        5.26      2.59 o 
  -3   7   8       41.59       37.90      3.17 o 
  -2   7   8       51.13       56.89      4.02 o 
  -1   7   8       23.64       25.32      2.61 o 
   0   7   8       16.24       16.67      3.02 o 
   1   7   8       12.98       15.70      2.63 o 
   2   7   8        3.36        3.88      2.54 o 
   3   7   8       28.12       23.49      2.58 o 
   4   7   8        2.10       11.66      2.56 o 
   5   7   8        0.53        3.44      2.73 o 
   6   7   8        0.75        5.28      2.74 o 
  -5   8   8      173.85      191.12      8.81 o 
  -4   8   8        7.18        6.04      2.83 o 
  -3   8   8       80.81       89.07      3.12 o 
  -2   8   8       63.96       59.93      2.76 o 
  -1   8   8      105.59      110.76      3.43 o 
   0   8   8        0.02        5.49      2.71 o 
   1   8   8       89.46       76.79      2.87 o 
   2   8   8       17.58       25.82      2.77 o 
   3   8   8      176.07      173.97      7.47 o 
   4   8   8        1.72        2.68      2.55 o 
   5   8   8       80.67       57.14      2.78 o 
  -4   9   8        0.00       -0.52      2.56 o 
  -3   9   8        0.61        6.21      2.68 o 
  -2   9   8       21.56       22.41      2.70 o 
  -1   9   8       53.52       40.50      2.82 o 
   0   9   8       23.47       20.50      2.59 o 
   1   9   8       80.80       75.28      2.88 o 
   2   9   8        8.12        9.30      2.64 o 
   3   9   8        0.08        2.66      2.50 o 
   4   9   8       25.32       29.49      2.58 o 
  -3  10   8       18.73       28.60      2.95 o 
  -2  10   8        3.65        3.43      2.67 o 
  -1  10   8       79.57       78.80      2.78 o 
   0  10   8        0.17        2.17      2.48 o 
   1  10   8      118.19       99.59      2.89 o 
   2  10   8        9.30       12.46      2.54 o 
   3  10   8       33.00       36.74      2.67 o 
  -7   0   9      190.34      202.78      9.70 o 
  -5   0   9      335.97      349.43      9.89 o 
  -3   0   9      785.20      743.11     23.55 o 
  -1   0   9      376.64      388.65     13.47 o 
   1   0   9     1126.10     1008.86     18.25 o 
   3   0   9      147.97      148.44      5.61 o 
   5   0   9       28.12       33.01      4.35 o 
   7   0   9        2.89        2.32      3.44 o 
  -7   1   9        0.01        3.68      4.36 o 
  -6   1   9        2.50        3.01      4.29 o 
  -5   1   9       22.77       20.31      6.04 o 
  -4   1   9       14.80       17.90      5.90 o 
  -3   1   9       32.11       30.98      6.45 o 
  -2   1   9        0.93        4.16      6.36 o 
  -1   1   9       59.59       67.65      7.06 o 
   0   1   9      718.11      664.89     12.44 o 
   1   1   9       12.63       23.93      4.91 o 
   2   1   9        8.25       19.32      3.68 o 
   3   1   9       44.69       36.60      3.33 o 
   4   1   9       27.88       29.64      3.17 o 
   5   1   9        0.65       -1.58      2.49 o 
   6   1   9       13.40       16.79      2.61 o 
   7   1   9        0.32        3.76      2.75 o 
  -7   2   9       34.95       36.58      3.60 o 
  -6   2   9       23.42       24.10      5.15 o 
  -5   2   9      100.52      111.65      6.24 o 
  -4   2   9       48.35       48.74      5.48 o 
  -3   2   9       14.41       17.42      5.32 o 
  -2   2   9       42.33       37.63      4.92 o 
  -1   2   9       79.74       75.26      5.70 o 
   0   2   9       21.59       35.53      5.60 o 
   1   2   9       55.45       63.08      5.46 o 
   2   2   9      114.25       95.80      4.83 o 
   3   2   9       97.95       92.37      3.68 o 
   4   2   9        0.98        2.75      2.60 o 
   5   2   9       47.54       46.21      2.87 o 
   6   2   9        1.32        1.96      2.42 o 
   7   2   9       41.29       35.53      2.95 o 
  -7   3   9       37.56       36.22      4.09 o 
  -6   3   9        1.35        1.65      3.54 o 
  -5   3   9       79.77       72.60      3.60 o 
  -4   3   9        1.79        6.32      3.52 o 
  -3   3   9       77.01       74.02      3.61 o 
  -2   3   9       69.93       71.64      3.31 o 
  -1   3   9        6.21       11.31      2.92 o 
   0   3   9      151.99      155.41      9.36 o 
   1   3   9        5.76       10.33      3.19 o 
   2   3   9       16.79       26.10      3.35 o 
   3   3   9       18.40       17.27      3.01 o 
   4   3   9        3.43        7.21      2.75 o 
   5   3   9        3.99        6.63      2.51 o 
   6   3   9        1.33       10.87      2.85 o 
   7   3   9       17.02       29.87      2.75 o 
  -6   4   9       51.93       50.94      3.85 o 
  -5   4   9       33.86       41.80      3.68 o 
  -4   4   9      113.32      117.44      5.36 o 
  -3   4   9      139.21      127.86      4.59 o 
  -2   4   9      329.49      304.82      6.16 o 
  -1   4   9       39.39       43.56      3.17 o 
   0   4   9      249.74      237.08     11.27 o 
   1   4   9       16.35       20.13      2.97 o 
   2   4   9       65.47       84.77      3.12 o 
   3   4   9        2.32        1.59      2.97 o 
   4   4   9       80.76       66.22      4.86 o 
   5   4   9       17.06       19.18      2.74 o 
   6   4   9       59.25       69.18      2.78 o 
  -6   5   9        1.79        0.98      3.13 o 
  -5   5   9        6.33        3.62      2.92 o 
  -4   5   9        2.43        6.98      3.44 o 
  -3   5   9       19.40       20.50      3.09 o 
  -2   5   9        1.52        5.59      3.11 o 
  -1   5   9        3.21        8.55      3.46 o 
   0   5   9        5.42        7.67      3.11 o 
   1   5   9        0.47        3.73      2.93 o 
   2   5   9       16.93       14.32      2.73 o 
   3   5   9       12.45       10.24      2.51 o 
   4   5   9        1.73        2.67      2.69 o 
   5   5   9        4.43       14.88      2.82 o 
   6   5   9        0.65        1.16      2.64 o 
  -5   6   9       25.76       33.15      3.01 o 
  -4   6   9      166.60      154.01      6.13 o 
  -3   6   9       14.98       21.65      2.70 o 
  -2   6   9      114.78      122.18      4.43 o 
  -1   6   9       38.10       34.02      2.87 o 
   0   6   9      100.68      100.84      4.12 o 
   1   6   9       87.67       69.27      3.03 o 
   2   6   9       76.99       71.61      2.79 o 
   3   6   9        2.25        3.70      2.43 o 
   4   6   9       32.08       43.07      3.01 o 
   5   6   9        1.32        2.34      3.09 o 
  -5   7   9        7.18       16.08      3.02 o 
  -4   7   9        2.86        0.95      3.19 o 
  -3   7   9        0.46        8.06      3.84 o 
  -2   7   9        1.32        2.49      2.61 o 
  -1   7   9       11.88       17.18      4.31 o 
   0   7   9        1.49        4.08      2.44 o 
   1   7   9        0.02        9.30      2.61 o 
   2   7   9       14.09       15.70      2.75 o 
   3   7   9        7.49        6.58      2.74 o 
   4   7   9        4.63        6.43      2.78 o 
   5   7   9       50.88       47.98      3.29 o 
  -4   8   9       29.85       43.43      2.88 o 
  -3   8   9       19.12       14.47      2.77 o 
  -2   8   9       77.56       80.62      2.96 o 
  -1   8   9        0.75       -0.19      2.38 o 
   0   8   9       67.08       67.38      2.99 o 
   1   8   9       11.78       11.87      3.29 o 
   2   8   9       19.78       17.75      2.76 o 
   3   8   9        8.38       11.50      2.80 o 
   4   8   9       20.76       20.84      2.71 o 
  -2   9   9        4.64        3.09      2.61 o 
  -1   9   9        4.12        7.05      2.67 o 
   0   9   9        0.91        7.69      2.76 o 
   1   9   9       22.09       20.88      2.69 o 
   2   9   9        5.20       13.60      2.79 o 
  -6   0  10      100.11      118.64     11.41 o 
   0   0  10       58.79       56.89      8.24 o 
   2   0  10       54.64       36.53      5.92 o 
   4   0  10       25.72       34.52      4.43 o 
   6   0  10       23.34       27.45      3.49 o 
  -6   1  10       20.07       17.79      6.62 o 
  -5   1  10        1.91        4.30      6.81 o 
  -4   1  10       10.89        9.91      6.71 o 
  -3   1  10        0.44        4.37      7.06 o 
  -2   1  10        3.15        1.49     10.36 o 
  -1   1  10       68.96       66.59     10.02 o 
   0   1  10        6.23       14.48      6.11 o 
   1   1  10       77.45       86.56      5.09 o 
   2   1  10       46.61       53.28      4.36 o 
   3   1  10       39.58       39.68      3.80 o 
   4   1  10        1.72        5.67      3.27 o 
   5   1  10        0.13        1.79      2.75 o 
   6   1  10        0.24        2.52      2.58 o 
  -6   2  10        7.88       10.99      4.02 o 
  -5   2  10       55.81       51.99      6.17 o 
  -4   2  10      195.07      200.03      7.14 o 
  -3   2  10        4.24        3.79      5.52 o 
  -2   2  10      248.35      231.69      7.10 o 
  -1   2  10       36.35       37.03      5.89 o 
   0   2  10      140.53      142.15      8.84 o 
   1   2  10        0.78        1.21      5.84 o 
   2   2  10      640.21      578.02     13.17 o 
   3   2  10       36.63       46.42      3.19 o 
   4   2  10       51.10       48.36      2.93 o 
   5   2  10       33.93       26.28      2.71 o 
   6   2  10        7.64        8.76      2.64 o 
  -5   3  10        0.01        3.66      3.57 o 
  -4   3  10       36.64       31.24      3.29 o 
  -3   3  10        0.90        7.94      3.54 o 
  -2   3  10        3.90        9.74      3.44 o 
  -1   3  10       49.33       55.69      7.99 o 
   0   3  10        7.15        6.56      3.43 o 
   1   3  10       19.25       24.28      3.65 o 
   2   3  10       44.40       72.80      7.76 o 
   3   3  10       12.70        9.29      3.01 o 
   4   3  10       22.15       18.77      2.84 o 
   5   3  10        2.81        5.23      2.62 o 
  -5   4  10       71.18       82.48      3.86 o 
  -4   4  10      143.06      155.90     10.41 o 
  -3   4  10       70.98       70.47      3.48 o 
  -2   4  10      198.22      196.13     10.64 o 
  -1   4  10       15.25       22.56      3.43 o 
   0   4  10      202.78      202.42      5.02 o 
   1   4  10       70.44       76.92      4.71 o 
   2   4  10        5.70        9.04      3.38 o 
   3   4  10       20.85       20.03      3.29 o 
   4   4  10        0.05        2.02      2.76 o 
   5   4  10       13.84       27.09      2.88 o 
  -5   5  10       57.20       49.56      3.33 o 
  -4   5  10       20.51       25.05      3.57 o 
  -3   5  10        0.03        6.67      3.17 o 
  -2   5  10        0.04        8.75      3.37 o 
  -1   5  10       17.61       25.42      3.25 o 
   0   5  10        4.90       22.79      5.37 o 
   1   5  10        5.59        8.92      3.21 o 
   2   5  10        0.08        4.82      3.01 o 
   3   5  10       86.14       73.37      3.59 o 
   4   5  10        4.84       12.71      3.02 o 
  -4   6  10        8.13       12.23      3.05 o 
  -3   6  10      156.20      156.22      3.80 o 
  -2   6  10        4.14        8.46      2.71 o 
  -1   6  10      289.94      271.17     11.02 o 
   0   6  10       14.24       23.23      2.92 o 
   1   6  10      151.03      144.81      5.38 o 
   2   6  10        0.96        4.11      2.89 o 
   3   6  10       30.62       37.59      2.83 o 
   4   6  10        0.05       -0.64      3.06 o 
  -3   7  10       20.49       20.66      2.78 o 
  -2   7  10        2.46        9.64      3.01 o 
  -1   7  10        0.25        5.61      2.57 o 
   0   7  10       19.79       25.52      2.94 o 
   1   7  10       25.12       27.38      2.87 o 
   2   7  10       26.36       22.93      2.99 o 
   1   0  11        9.87       14.53      6.94 o 
   3   0  11       17.12       19.97      5.14 o 
  -2   1  11        3.68       10.06     11.34 o 
  -1   1  11        0.91        4.30      8.27 o 
   0   1  11       21.35       20.17      6.76 o 
   1   1  11        1.25        4.27      4.84 o 
   2   1  11       74.25       68.16      4.71 o 
   3   1  11        9.94        8.71      3.76 o 
   4   1  11       29.60       26.59      3.69 o 
  -4   2  11       22.41       26.14      7.07 o 
  -3   2  11       66.82       70.33      7.45 o 
  -2   2  11       43.94       46.37      7.11 o 
  -1   2  11       57.71       56.99      9.28 o 
   0   2  11        2.86        2.15      7.38 o 
   1   2  11      123.16      116.02      6.31 o 
   2   2  11        4.55        4.67      4.38 o 
   3   2  11       40.26       39.92      3.31 o 
   4   2  11        0.71        4.83      2.95 o 
  -4   3  11        0.58        3.13      3.86 o 
  -3   3  11        0.82        2.44      3.33 o 
  -2   3  11        0.47        6.17      3.66 o 
  -1   3  11        2.24       10.99      3.58 o 
   0   3  11        0.94       10.80      3.55 o 
   1   3  11        2.38        4.94      3.55 o 
   2   3  11        2.11        8.07      3.46 o 
   3   3  11        2.47        3.27      3.19 o 
  -3   4  11        0.26        5.34      3.88 o 
  -2   4  11       64.81       57.13      3.52 o 
  -1   4  11       33.60       36.02      3.75 o 
   0   4  11       51.37       53.76      3.77 o 
   1   4  11        8.72        6.77      4.57 o 
   2   4  11       50.71       50.62      7.82 o 
   3   4  11       45.55       43.07      3.29 o 
  -2   5  11        0.29        7.39      3.76 o 
  -1   5  11        8.61        5.33      3.50 o 
   0   5  11        4.87        6.23      3.54 o 
   1   5  11       28.83       36.08      4.90 o 
   2   5  11        0.25        0.56      3.81 o 
                                                 
